# Supplementary material for: Towards a bottom-up understanding of antimicrobial use and resistance on the farm: A knowledge, attitudes, and practices survey across livestock systems in five African countries
Source: PLoS One. 2020 Jan 24;15(1):e0220274. doi: 10.1371/journal.pone.0220274 (PMC6980545; doi:10.1371/journal.pone.0220274)
Supplement: S2 File — (XLS) [file pone.0220274.s003.xls]

## Sheet: Sheet1
country	age	gender	education_rc	friends_advice	agrovet_advice	extentionworker_advice	privvet_advice	laboratory_advice	edu_additional	kap_knowledge_percent	kap_practices_percent	attitude_percent	farm_scale	treatment_failure_yes_no	disease_burden_all	agrovetadvice_levels	abuse	keep_records	ams_used	biosecurity	med_cost_per_animal
1	39	0	1	1	1	0	0	0	1	0.8	0.444444	0.428571	3	1	0.181818	1	1	1	2	12
1	27	1	0	1	0	2	0	0	1	0.8	0.666667	0.428571	3	1	0.181818	1	2	1	7	6
1	21	0	1	1	1	1	2	0	1	0.6	0.666667	0.285714	3	1	0.0909091	1	2	1	3	10
1	58	0	2	1	0	0	0	0	0	0.4	0.777778	0.857143	2	1	0.272727	1	1	1	14	12
1	30	0	1	2	2	2	0	0	1	0.6	0.666667	0.714286	2	1	0.0909091	1	0	1	9	7	0.258269
1	54	0	1	2	1	1	0	0	1	0.6	0.555556	0.714286	2	0	0.181818	1	1	1	15	6
1	24	0	1	0	0	0	0	0	0	0.6	0.888889	0.571429	3	1	0.272727	1	1	1	2	6
1		0	1	0	1	1	0	0	0	0.6	0.333333	0.714286	3	1	0.272727	1	2	1	14	10
1	28	0	2	1	2	2	0	0	1	0.8	0.444444	0.428571	2	0	0.272727	4	2	1	7	10	0.985577
1	32	0	2	1	1	0	0	0	0	0.6	0.777778	0.571429	3	1	0.454545	1	1	1	10	11
1	24	0	3	2	0	0	0	0	1	0.2	0.666667	0.857143	2	0	0.0909091	1	1	1	8	11
1	26	0	3	0	0	0	0	0	0	0.2	0.777778	0.285714	3	1	0.545455	1	2	1	6	5
1	21	0	1	1	0	0	0	0	1	0.8	0.666667	0.285714	2		0.181818	1	1	1	7	11
1	48	0	2	1	1	1	0	0	0	0.8	0.666667	0.714286	3	0	0.454545	1	1	1	9	11
1	24	0	2	2	0	2	0	0	1	0.6	0.555556	0.714286	3	0	0.363636	2	1	1	7	7
1	20	1	1	0	0	0	0	0	0	0.6	0.888889	0.571429	2	1	0.363636	1	1	1	5	9
1	58	0	1	2	2	0	1	0	1	0.6	0.555556	0.714286	2	0	0.181818	1	1	1	5	11
1	20	0	2	0	0	0	0	1	1	0.6	0.888889	0.714286	2	1	0.181818	2	1	1	7	10	0.701923
1	39	0	2	2	0	1	0	0	1	0.6	0.444444	0.857143	3	0	0.0909091	1	1	1	16	8
1	39	0	2	2	1	1	0	0	1	0.8	0.666667	0.714286	3	1	0.0909091	1	1	1	14	11
1	50	0	1	2	0	0	0	0	1	1	0.666667	0.857143	3	1	0.0909091	1	1	1	16	12	0.0639808
1	40	1	3	1	1	1	0	0	1	0.4	0.555556	0.714286	2	0	0.454545	2	1	1	16	6
1	25	1	3	0	1	1	1	0	1	0.4	0.555556	0.428571	3	0	0.545455	4	1	1	4	6
1	64	1	2	1	2	1	0	0	1	0.8	0.555556	0.857143	2	1	0.181818	1	1	1	10	8
1	26	0	0	0	1	1	0	0	1	1	0.666667	0.714286	3	1	0.181818	1	1	1	8	11
1	33	1	0	1	1	0	2	0	1	0.6	0.888889	0.571429	3	1	0.0909091	1	2	1	7	7
1	52	1	1	2	1	0	2	0	1	0.8	0.777778	0.857143	3	1	0.0909091	1	0	1	2	7	0.0417356
1	46	0	1	1	1	2	0	0	1	1	0.555556	0.857143	3	0	0.0909091	4	1	1	15	11
1	18	1	1	0	2	1	1	0	0	0.4	0.666667	0.571429	2	1	0.454545	4	1	0	6	9
1	42	0	2	2	2	1	0	0	1	0.8	0.666667	0.571429	2	1	0.363636	4	1	1		12	0.399573
1	50	1	2	0	0	1	0	0	0	0.4	0.666667	0.714286	2	1	0.272727	1	1	1	10	7	0.243269
1	23	1	2	0	1	0	0	0	0	0.8	0.777778	0.571429	2	1	0.272727	1	1	1	6	10
1	45	0	1	1	0	0	0	0	1	0.4	0.444444	0.428571	3	0	0.181818	2	2	1	6	6	0.727428
1	26	0	2	0	0	1	0	0	1	0.8	0.555556	1	2	0	0.818182	1	1	1	16	5
1	39	0	1	1	1	0	0	0	0	0.6	0.666667	0.857143	3	1	0.454545	1	1	1	13	6
1	28	0	1	1	0	2	0	0	1	0.6	0.555556	0.714286	2	0	0.0909091	1	0	1	2	10
1	50	1	2	1	1	2	0	0	1	0.6	0.666667	0.428571	2	1	0.454545	2	1	1	22	11
1	42	0	2	2	1	2	0	0	1	0.8	0.666667	0.428571	2	0	0.272727	1	1	1	3	7
1	33	1	1	2	0	0	0	0	0	0.8	0.888889	0.714286	2	0	0.363636	1	1	1	11	11
1	63	0	1	1	1	1	0	0	1	0.8	0.666667	0.857143	3	1	0.363636	1	1	1	18	6	0.576923
1	22	0	2	0	0	0	0	0	0	0.6	0.666667	0.857143	3	0	0.363636	1	1	1	10	10	0.0480769
1	36	0	2	1	0	0	1	0	0	0.8	0.777778	0.428571	2	1	0.181818	1	1	1	10	11	0.625
1	41	0	1	1	1	2	0	0	1	0.8	0.555556	0.857143	2	1	0.454545	1	1	1	8	9	0.352564
1	54	0	1	2	0	1	1	0	1	0.4	0.555556	0.571429	2	1	0.454545	4	2	1	10	12	0.0931723
1	48	0	1	1	1	0	0	0	1	0.8	0.555556	0.714286	1	1	0.181818	1	1	1	13	9
1	53	0	0	0	0	0	0	0	1	0.8	0.666667	0.714286	3	0	0.181818	1	0	1	15	10
1	49	0	2	1	0	0	0	0	0	0.8	0.777778	0.714286	2	0	0.0909091	1	0	1	10	10
1	29	0	0	0	1	0	0	0	0	0.4	0.777778	0.571429	3	0	0.454545	1	2	1	4	5
1	23	1	0	0	0	2	0	1	1	0.6	0.666667	0.285714	2	0	0	1	1	1	3	11
1	32	0	2	0	1	0	0	0	0	0.6	0.777778	0.428571	3	1	0.363636	1	1	1	4	5
1	20	0	1	1	0	1	0	0	1	0.4	0.555556	0.571429	2	0	0.0909091	1	1	1	11	11
1	41	1	1	0	1	0	0	0	0	1	0.888889	0.714286	2	0	0.0909091	1	1	1	4	10
1	53	0	1	1	2	2	0	0	1	0.8	0.333333	0.571429	3	1	0.363636	1	1	1	11	10	1.02564
1	30	0	2	2	1	0	2	0	1	0.4	0.555556	0.857143	2	0	0.272727	4	1	1	5	7	0.384615
1	34	0	1	1	2	2	0	0	1	1	0.666667	0.714286	2	1	0.181818	1	1	1	9	7	0.593846
1	40	1	2	0	0	0	0	0	0	0.8	0.777778	1	3	1	0.272727	1	1	1	14	11	0.240385
1	36	0	1	0	0	0	0	0	0	0.6	0.777778	0.857143	2	1	0.363636	1	1	1	10	12
1	54	1	1	0	0	1	0	0	1	1	0.444444	0.857143	2	0	0.0909091	1	1	1	4	7
1	32	1	2	1	2	0	2	0	1	1	0.666667	0.857143	3	1	0.181818	1	1	1	10	8
1	30	0	3	1	1	1	1	0	0	0.4	0.666667	0.428571	2	0	0	4	1	1	5	10	0.752508
1	57	0	2	1	0	0	0	0	0	0.8	0.777778	0.857143	2	0	0.181818	1	0	1	12	5
1	32	0	3	1	1	2	0	0	1	0.8	0.666667	0.428571	2	1	0.181818	1	1	1	3	10	0.576923
1	35	0	3	1	2	2	2	2	1	0.4	0.666667	0.571429	3	1	0.0909091	4	1	1	11	10	0.235577
1	20	0	1	1	0	0	1	0	0	0.2	0.666667	0.571429	2	1	0.181818	1	1	1	11	11
1	44	0	2	1	1	0	0	0	0	0.4	0.888889	0.428571	2	1	0.454545	1	1	1	10	11
1	41	0	2	2	0	0	0	0	1	0.8	0.555556	0.571429	3	1	0.272727	1	1	1	12	8
1	50	0	1	2	1	0	0	0	1	0.6	0.555556	0.571429	2	1	0.454545	1	1	1	6	11
1	38	0	2	0	0	0	0	0	1	0.8	0.555556	1	3	1	0.181818	1	2	1	6	6
1	39	0	3	2	1	0	0	0	1	0.8	0.555556	0.428571	2	0	0.272727	4	2	1	16	11	0.106795
1	36	0	1	1	0	0	0	0	0	0.8	0.777778	0.714286	2	1	0.363636	1	1	1	5	11	0.182692
1	24	1	3	1	2	2	0	0	1	0.8	0.666667	0.571429	3	1	0.181818	1	1	1	11	10
1	24	0	0	2	0	0	0	0	1	0.6	0.555556	0.857143	2	0	0.181818	1	2	1	6	7
1	49	0	1	1	0	2	0	0	1	0.6	0.555556	1	2	1	0.0909091	1	0	1	4	10	0.291923
1	22	0	0	2	0	1	0	0	0	0.4	0.777778	0.571429	2	0	0.181818	1	1	1	7	8
1	33	0	1	0	0	1	0	0	1	0.8	0.666667	0.857143	2	1	0.181818	1	0	1	19	7
1	23	0	0	2	2	1	0	0	1	0.8	0.666667	0.571429	2	1	0.0909091	1	1	1	10	5	0.448718
1	22	0	2	1	1	0	0	0	1	0.4	0.666667	0.571429	2	0	0.272727	1	1	1	9	7
1	60	0	2	0	1	0	0	0	0	0.4	0.555556	0.857143	2	0	0.0909091	1	1	1	9	7
1	30	1	1	0	0	1	0	0	1	0.4	0.555556	0.428571	2	1	0.545455	1	0	1	6	10
1	21	0	0	0	0	0	0	0	1	0.6	0.555556	0.571429	2	1	0.181818	1	1	1	7	10	0.0835513
1	26	0	3	1	1	2	0	0	1	1	0.555556	0.857143	3	1	0.454545	2	1	1	20	9	0.276987
1	38	0	3	0	1	2	0	1	0	1	0.777778	0.571429	2	0	0.0909091	1	1	1	12	7	0.283654
1	48	0	2	1	0	1	1	0	1	1	0.777778	0.714286	3	1	0.363636	1	1	1	0	11	0.769231
1	19	1	1	0	1	0	0	0	0	0.8	0.777778	0.714286	3	1	0.363636	1	1	1	14	6
1	33	1	2	2	0	1	0	0	1	0.8	0.444444	0.571429	3	1	0.272727	1	1	1	12	10	0.207101
1	39	0	3	0	0	0	0	0	1	0.6	0.888889	1	3	0	0.181818	1	1	1	11	8
1	40	1	3	1	1	1	0	0	1	0.8	0.666667	0.857143	3	0	0.272727	1	1	1	3	11
1	19	0	2	1	1	0	1	0	0	0.2	0.666667	0.428571	2	1	0.272727	1	1	1	12	5
1	22	0	2	0	1	1	0	0	1	0.2	0.555556	0.857143	3	0	0.272727	4	1	1	12	10
1	45	0	1	2	1	0	0	0	0	0.6	0.888889	0.857143	3	0	0.636364	1	1	1	6	10
1	38	0	3	1	0	0	2	0	1	0.4	0.777778	0.571429	2	1	0.272727	1	2	1	2	10	0.0580769
1	30	0	2	1	0	0	0	0	1	0.6	0.555556	0.571429	2	1	0.272727	1	1	1	10	10
1	64	0	3	0	2	1	1	0	1	1	0.777778	0.857143	2	0	0.0909091	1	1	1	3	8
1	47	0	1	2	0	2	1	0	1	0.8	0.666667	0.714286	2	1	0.0909091	1	2	0	14	5
1	55	0	2	0	2	0	0	1	1	0.6	0.333333	0.142857	2	1	0	1	1	1	4	10
1	20	0	3	2	0	2	0	1	1	0.4	0.666667	0.571429	3	0	0.181818	1	1	1	9	11	0.398352
1	51	0	1	0	1	1	2	0	1	0.6	0.777778	0.714286	3	0	0.0909091	1	1	1	0	10	0.0761442
1	56	0	1	0	1	1	1	0	0	0.4	0.777778	0.714286	3	0	0.181818	1	1	1	14	10
1	23	0	1	1	0	0	0	0	0	0.4	0.666667	0.571429	2	0	0.272727	1	1	1	9	6
1	23	0	3	1	1	2	1	0	1	0.6	0.666667	0.857143	2	1	0.454545	2	1	1	13	12	0.448718
1	40	0	1	0	0	0	0	0	0	0.6	0.777778	0.571429	2	1	0.545455	1	1	1	11	6
1	26	0	1	1	0	2	0	0	1	0.4	0.444444	0.571429	2	0	0.272727	2	0	1	5	9
1	49	0	1	2	1	1	0	0	1	0.6	0.333333	1	2	1	0.545455	2	1	1	8	7
1	63	1	3	2	1	1	2	0	1	0.4	0.777778	0.714286	2	1	0.0909091	2	1	1	7	8	0.320513
1	21	0	1	0	1	0	1	0	1	0.2	0.666667	0.142857	2	1	0.0909091	1	2	1	32	5
1	20	0	3	1	0	1	0	0	1	0.2	0.555556	0.714286	2	1	0.363636	1	1	1	7	11
1	20	1	2	0	0	1	0	0	0	0.4	0.555556	0.571429	3	1	0.272727	1	1	1	4	10
1	61	0	3	1	1	0	2	0	0	0.6	0.777778	0.857143	2	1	0.363636	1	1	1	10	7	1.18077
1	25	1	0	1	0	0	0	0	1	0.4	0.555556	0.428571	2	0	0.272727	2	1	1	3	9	0.112179
1	52	0	1	2	0	1	0	0	0	0.2	0.666667	0.428571	3	1	0.363636	4	1	1	12	10
2	28	1	1	0	0	0	2	0	0	0.4	0.888889	0.428571	2	0	0.2	4	0	1	4	11	0.26087
2	63	0	3	1	2	1	2	0	1	0.6	0.777778	0.857143	2	0	0.1	4	0	0	3	10
2	61	0	2	2	0	0	0	0	0	1	0.555556	0.571429	1	0	0.1	1	0	1	1	9	0.145833
2	78	0	3	1	2	1	2	0	0	1	0.888889	1	2	1	0.2	4	0	1	5	9	0.09375
2	70	0	3	2	2	0	2	0	1	0.8	1	0.857143	2	1	0.6	4	1	1	14	12	0.125
2	71	0	2	1	2	0	1	0	1	0.8	0.666667	0.571429	1	0	0	4	0	1	5	11
2	75	0	2	0	2	0	0	0	0	0.8	0.666667	0.428571	2	1	0.6	4	0	0	4	9
2	60	0	2	0	2	0	0	0	0	0.6	0.777778	1	1	1	0.1	4	0	0	2	11	0.2
2	38	1	1	2	2	0	0	0	0	0.4	0.777778	0.428571	1	0	0.4	4	1	0	11	11	0.2
2	43	0	2	2	2	0	2	0	0	0.4	0.777778	0.428571	1	0	0.4	4	2	1	3	7
2	39	1	3	0	2	0	0	0	0	0.2	0.888889	0.714286	2	0	0.1	4	0	1	5	9	0.1
2	60	0	2	0	2	0	0	0	0	0.6	0.777778	1	1	1	0.2	4	0	0	2	11	0.24
2	23	0	2	0	2	2	2	0	0	0.4	0.666667	0.857143	1	1	0.4	4	1	1	3	11
2	38	0	1	2	2	0	1	0	0	1	0.888889	0.571429	1	1	0.1	4	0	0	4	9
2	33	1	3	0	2	0	0	0	0	0.4	0.888889	0.571429	1	0	0.3	4	1	1	7	11
2	52	0	2	0	2	0	0	0	0	0.8	0.888889	0.571429	1	1	0.4	4	0	1	4	10	0.72505
2	62	1	1	1	2	0	1	0	1	1	0.444444	0.857143	2	1	0.6	4	0	1	12	10
2	48	1	2	2	0	2	0	0	0	0.8	0.888889	0.857143	1	0	0	4	0	0	7	9	0.3
2	78	0	3	1	2	1	1	0	0	1	0.888889	1	2	1	0.2	4	0	1	5	9	0.09375
2	57	1	3	0	2	0	0	0	1	0.2	0.777778	0.857143	2	0	0.3	4	1	1	7	10	0.377868
2	42	1	1	0	2	0	1	0	1	1	0.555556	0.571429	2	1	0.5	4	1	1	4	6	0.12
2	45	0	1	2	2	0	0	0	0	0.8	1	0.571429	1	1	0.1	4	1	1	9	10	0.12625
2	55	1	1	0	2	0	0	0	0	0.2	0.666667	0.714286	1	0	0.2	4	0	1	3	9
2	80	0	2	0	2	0	2	0	0	0.2	0.666667	0.571429	2	0	0.2	1	0	0	2	10
2	42	0	1	2	0	0	0	0		0.8	0.666667	0.571429	3	1	0.3	3	0	0	0	3	0.121053
2	40	0	2	0	2	0	0	0	0	0.4	0.777778	0.714286	2	1	0.4	2	0	0	6	8	0.214286
2	49	1	1	0	0	0	2	0	0	0.8	0.666667	0.714286	2	0	0.6	4	1	1	6	12	0.35
2	78	0	1	0	0	2	0	0	0	0.4	0.888889	0.571429	1	1	0.5	4	0	1	5	10
2	23	0	2	0	2	2	2	0	0	0.4	0.777778	0.857143	1	1	0.3	4	1	1	3	11
2	52	0	2	0	2	2	2	0	0	0.8	0.777778	1	1	1	0.1	4	0	0	5	11	0.333333
2	34	1	1	0	2	0	0	0	0	0.6	0.777778	0.571429	2	1	0.2	4	1	1	6	10
2	38	0	2	2	0	0	0	0	0	0.4	0.888889	0.857143	2	1	0.2	4	1	0	23	6	0.0153846
2	54	1	2	0	0	0	2	0	0	0.2	0.666667	0.285714	2	1	0	1	0	0	7	11	0
2	64	0	2	1	2	0	2	0	1	1	0.777778	0.714286	2	1	0.3	4	0	1	7	10	0.519481
2	35	1	1	2	0	0	0	0	0	0.8	0.777778	0.714286	1	0	0.7	4	0	0	7	11	0.162
2	64	0	2	1	2	0	2	0	1	1	0.777778	0.714286	2	1	0.3	4	0	1	7	10	0.519481
2	34	1	2	0	2	0	0	0	0	0.8	0.555556	0.571429	2	0	0.6	4	1	0	5	11	0.183333
2	55	1	1	0	2	0	0	0	0	0.2	0.666667	0.714286	1	0	0.2	4	0	1	3	9
2	47	0	1	2	2	0	0	0	0	0.2	0.666667	0.571429	2	0	0.2	4	1	0	5	9	0.05
2	49	0	2	2	2	0	0	0	1	0.4	0.777778	0.714286	1	0	0.3	4	1	0	10	10	0.4
2	63	0	3	0	2	0	2	0	1	0.6	0.777778	0.857143	2	0	0.1	4	0	0	3	10
2	55	1	1	0	2	0	0	0	0	0.4	0.777778	0.714286	2	0	0.3	4	0	1	4	11	0.125
2	36	1	1	0	2	0	0	0	0	0.2	0.888889	0.428571	1	1	0	4	0	1	1	11	0.225
2	62	1	1	1	2	0	1	0	1	1	0.444444	0.714286	2	1	0.6	4	0	1	11	10
2	28	1	3	1	0	0	2	0	1	1	0.888889	0.714286	2	1	0	4	2	1	7	10
2	48	1	2	0	2	0	2	0	1	1	0.888889	0.714286	1	0	0	4	0	1	4	11
2	42	1	2	1	2	0	1	0	1	0.8	0.888889	1	1	1	0.3	4	1	1	4	10	0.7
2	53	0	1	2	2	0	2	0	0	1	0.444444	0.571429	2	1	0.2	4	1	0	4	5	0.0941176
2	26	0	3	0	2	0	0	0	0	0.8	0.555556	0.714286	2	1	0.3	4	0	1	2	9	0.0685714
2	49	1	1	0	2	0	0	0	0	0.6	0.888889	0.857143	1	1	0.1	4	1	0	5	8	0
2	64	1	1	1	2	0	0	0	0	1	0.777778	0.571429	1	1	0.1	4	0	0	4	9
2	51	0	1	2	2	0	2	0	0	0.6	0.888889	0.571429	1	1	0.5	4	1	1	0	11	0.6
2	49	0	1	0	2	0	0	0	0	0.2	0.777778	0.571429	2	0	0.3	4	0	1	1	9	0.103333
2	50	1	3	1	2	2	0	0	1	1	0.666667	1	2	0	0	4	0	1	9	11	0.15
2	68	1	3	0	2	0	2	0	1	1	0.777778	1	1	1	0.1	4	0	1	4	12	0.340909
2	41	1	1	0	2	0	0	0	0	0.4	0.666667	0.714286	2	0	0.2	4	0	0	6	9
2	32	1	2	0	2	0	0	0	1	0.6	0.888889	0.857143	1	1	0	4	1	0	0	6
2	72	1	1	0	2	0	0	0	0	0.2	0.888889	0.285714	2	1	0.2	4	0	0	6	9
2	70	0	3	2	2	0	2	0	1	0.8	1	0.857143	2	1	0.5	4	1	1	13	12	0.125
2	42	1	1	0	2	0	1	0	1	1	0.555556	0.571429	2	1	0.5	4	1	1	3	6	0.12
2	31	0	2	0	2	0	0	0	0	0.6	0.555556	0.857143	2	1	0.3	4	0	0	4	9
2	45	1	2	2	0	2	0	0	1	0.4	0.777778	0.571429	1	0	0.3	4	1	1	4	10	0.183333
2	24	0	3	0	2	0	2	0	1	1	0.888889	0.857143	3	1	0.2	4	0	1	7	11
2	28	1	1	0	0	0	2	0	0	0.4	0.888889	0.428571	2	0	0.2	4	0	1	4	9	0.26087
2	52	0	2	0	2	2	2	0	0	0.8	0.666667	1	1	1	0.1	4	0	0	5	11	0.333333
2	50	1	3	1	2	2	0	0	1	0.8	0.777778	0.857143	1	1	0.3	4	0	1	6	11	0
2	50	1	3	1	2	2	0	0	1	1	0.666667	1	2	0	0	4	0	1	10	11	0.15
2	26	0	3	0	2	0	0	0	1	0.8	0.555556	0.714286	2	1	0.3	3	0	1	2	9	0.0685714
2	23	0	2	2	2	0	0	0	0	0.4	1	0.857143	2	1	0.7	4	2	1	5	12
2	45	1	3	0	2	0	0	0	1	0.2	0.888889	0.714286	2	1	0.5	4	0	0	7	10
2	61	1	2	2	2	0	0	0	0	0.2	0.666667	0.428571	1	1	0.2	4	1	0	4	10	0
2	40	1	1	0	2	0	1	0	0	1	0.888889	0.714286	1	1	0.2	4	0	0	5	10	0.590909
2	50	1	3	1	2	2	0	0	1	1	0.666667	0.857143	1	1	0.3	4	0	1	6	11	0
2	42	1	2	2	0	0	0	0	0	0.4	0.777778	0.714286	2	0	0.2	4	1	0	5	10	0.166667
2	57	1	3	0	2	0	0	0	1	0.2	0.777778	0.857143	2	0	0.3	4	1	1	5	10	0.373333
2	68	1	2	0	2	0	0	0	0	0.2	0.888889	0.571429	2	1	0.2	4	0	0	2	9
3	34	0	0	0	0	0	0	0	0	0.2	0.777778	0.571429	2	0	0.119048	1	3	1	1	0	0.5
3	30	0	1	2	0	0	0	0	0	0.2	0.555556	0.428571	1	0	0.285714	3	1	0	5	0	1.92308
3	70	0	1	0	0	0	1	0	1	0.4	0.222222	0.285714	2	1	0.142857	3	1	0	3	0	1.32042
3	68	0	0	2	1	1	1	1	0	0	0.777778	0.714286	3	1	0.285714	3	1	0	8	0	0.138889
3	58	1	0	2	2	1	1	0	0	0	0.777778	0.714286	2	0	0.0952381	2	3	0	11	0	0.162116
3	34	0	0	2	0	0	0	0	0	0.2	0.777778	0.571429	2	0	0.285714	2	1	0	1	0	0.0901639
3	53	1	0	2	0	2	2	1	0	0.2	0.333333	0.428571	1	1	0.190476	1	4	0	7	0	5.68182
3	38	0	1	2	0	1	2	0	0	0.8	0.222222	0.571429	3	1	0.5	1	3	0	6	0	1.33333
3	63	0	0	2	2	0	1	1	0	0	0.666667	0.285714	3	1	0.214286	3	2	0	7	0	0.0390625
3	48	0	0	2	0	1	1	0	0	0.6	0.444444	0.428571	2	1	0.452381	1	2	1	6	0	0.46875
3	49	0	0	2	0	1	1	0	0	0.6	0.444444	0.571429	1	1	0.428571	1	2	0	7	0	1.20968
3	33	0	1	2	0	0	0	0	0	0.4	0.555556	0.142857	3	0	0.166667	3	1	0	2	0	0.208929
3	83	0	2	2	1	1	1	0	0	0.2	0.777778	0.571429	3	1	0.547619	2	1	0	10	0	0.307692
3	49	0	1	2	0	0	1	0	0	0.2	0.555556	0.142857	3	1	0.214286	1	1	0	6	0	0.160944
3	35	0	1	2	0	1	1	0	0	0.2	0.555556	0.142857	3	0	0.142857	3	2	0	4	0	0.268657
3	28	0	0	1	2	1	1	1	0	0.6	0.444444	0.571429	2	1	0.214286	1	2	0	5	0	2.1097
3	58	0	0	2	0	0	0	0	0	0.4	0.888889	0.285714	2	1	0.119048	3	2	0	5	0	0.125
3	66	0	1	2	0	0	2	0	0	0.2	0.777778	0.285714	3	0	0.190476	3	2	0	5	0	0.227273
3	38	0	0	2	0	0	0	0	0	0	0.555556	0	2	0	0.214286	3	3	0	4	0	0.201149
3	34	0	2	1	1	0	0	1	0	0	0.777778	0.428571	1	1	0.166667	2	1	0	10	0	0.142857
3	38	0	0	2	0	1	0	0	0	0.6	0.666667	0.571429	1	1	0.0952381	3	1	0	5	0	1.33333
3	57	0	1	2	2	1	1	0	0	0.4	0.777778	0.285714	1	0	0.166667	2	1	0	3	0	0.688073
3	78	0	0	2	0	0	1	0	0	0	0.777778	0.571429	3	1	0.190476	3	1	0	6	0	0.253906
3	33	0	0	0	0	0	1	0	0	0.4	0.666667	0.285714	1	0	0.119048	3	1	0	3	0	0.632911
3	78	0	0	2	1	1	1	0	0	0	0.666667	0	3	1	0.285714	2	2	0	2	0	0.0291375
3	36	0	0	1	0	0	1	0	0	0.2	0.555556	0.285714	1	1	0.333333	3	1	0	5	0	2.91667
3	38	0	0	2	0	0	0	0	0	0.6	0.777778	0.714286	1	1	0.0952381	3	1	0	4	0	1.17647
3	39	0	0	2	1	1	1	0	0	0.4	0.444444	0.571429	3	1	0.428571	1	3	0	6	0	2.04082
3	32	0	0	1	0	0	1	0	0	0.4	0.777778	0.285714	1	1	0.238095	3	1	0	4	0	0.806452
3	31	0	0	2	1	0	1	0	0	0.8	0.555556	0.428571	3	1	0.428571	1	2	1	7	0	0.519481
3	48	0	0	1	0	0	1	0	0	0.2	0.555556	0.142857	2	0	0.166667	3	1	0	1	0	0.102041
3	70	0	0	2	1	0	1	0	0	0.4	0.666667	0.714286	1	1	0.357143	3	1	0	3	0	2.5
3	48	0	1	1	0	1	1	0	0	0.6	0.666667	0.142857	1	1	0.166667	2	1	0	1	0	0.706522
3	56	0	0	2	0	0	0	0	0	0	0.666667	0.428571	2	0	0.214286	1	2	0	4	0	0.480769
3	34	0	1	2	0	1	1	0	0	0.6	0.555556	0.571429	3	1	0.238095	1	2	0	6	0	1.31579
3	41	0	0	2	1	1	1	0	0	0.8	0.777778	0.428571	1	1	0.47619	2	1	0	4	0	0.420168
3	46	0	1	2	0	1	1	0	0	0.4	0.444444	0.571429	3	1	0.47619	1	3	0	8	0	0.914634
3	40	0	1	2	0	0	0	0	0	0.2	0.666667	0.428571	1	0	0.119048	2	1	0	1	0	0.961538
3	68	0	0	2	1	1	1	0	0	0	0.555556	0.571429	3	1	0.166667	3	1	0	5	0	0.239521
3	65	0	0	2	0	0	1	0	0	0.2	0.666667	0.142857	3	0	0.214286	3	4	1	5	0	0.722022
3	33	0	1	2	2	0	1	0	0	0.2	0.555556	0.285714	3	1	0.309524	1	2	0	4	0	0.0175285
3	48	1	0	2	1	1	1	0	0	0.2	0.333333	0.428571	1	1	0.47619	1	2	0	5	0	1.23457
3	47	0	0	2	0	0	1	0	0	0	0.555556	0.428571	3	1	0.190476	3	1	0	5	0	1.25
3	48	1	1	1	0	0	0	0	0	0.2	0.666667	0.571429	2	1	0.119048	3	1	0	1	0	0.384615
3	38	0	1	2	0	0	0	0	0	0.6	0.555556	0.571429	1	1	0.0714286	3	1	0	4	0	1.40845
3	44	0	0	2	0	1	0	0	0	0.4	0.444444	0.571429	2	1	0.452381	1	2	0	4	0	1.6129
3	56	0	0	2	0	1	0	0	0	0	0.777778	0.428571	2	1	0.214286	3	1	0	2	0	0.0934579
3	56	1	0	2	1	1	1	0	0	0.6	0.555556	0.571429	2	1	0.238095	1	2	0	6	0	0.786164
3	32	0	0	2	0	1	2	0	0	0.6	0.555556	0.571429	3	1	0.452381	1	2	0	6	0	0.218023
3	30	0	0	2	0	1	1	0	0	0.6	0.444444	0.571429	2	1	0.5	1	2	0	5	0	1.3245
3	44	0	1	2	0	1	1	0	0	0.4	0.666667	0.714286	3	0	0.166667	3	2	0	5	0	0.0993377
3	41	0	0	2	0	0	1	0	0	0.6	0.555556	0.285714	3	1	0.285714	1	2	0	6	0	1.51515
3	75	0	0	2	0	0	0	0	0	0	0.666667	0.285714	3	1	0.214286	3	3	0	5	0	0.383436
3	33	0	0	2	0	0	1	0	0	0.4	0.222222	0.571429	1	1	0.428571	1	2	0	6	0	3.42466
3	32	0	0	2	0	1	1	0	0	0.4	0.555556	0.428571	3	1	0.5	1	2	0	6	0	0.508721
3	56	0	0	2	0	1	0	2	0	0.2	0.333333	0.428571	2	1	0.404762	1	2	0	4	0	2.47525
3	38	0	0	2	0	1	1	0	0	0.2	0.555556	0.571429	2	1	0.380952	1	2	0	7	0	0.621891
3	54	0	1	2	0	0	1	0	0	0.6	0.555556	0.428571	3	0	0.214286	3	3	1	6	0	0.426621
3	62	0	1	2	1	0	1	0	0	0.4	0.555556	0.285714	1	1	0.142857	3	3	0	3	0	2.80612
3	35	0	1	2	0	1	1	0	0	0.6	0.666667	0.571429	2	1	0.214286	1	1	0	5	0	0.304569
3	39	0	1	2	0	0	1	0	0	0.6	0.666667	0.571429	3	0	0.380952	2	1	0	11	0	0.438596
3	53	0	1	2	1	1	1	0	0	0.2	0.777778	0.571429	2	1	0.166667	3	1	0	4	0	1.19048
3	30	0	0	2	0	1	1	0	0	0.2	0.666667	0.285714	1	1	0.214286	3	2	0	5	0	0.461538
3	66	0	1	0	0	0	1	0	0	0.2	0.555556	0.285714	1	0	0.190476	2	4	0	2	0	0.04
3	78	0	1	2	2	2	2	0	0	0.4	0.666667	0.142857	2	1	0.214286	3	1	0	4	0	0.379747
3	62	0	1	2	1	1	1	0	0	0.4	0.333333	0.571429	2	1	0.380952	2	3	0	2	0	0.0801282
3	32	0	1	2	0	1	0	0	0	0.6	0.333333	0.571429	2	1	0.285714	1	2	0	6	0	0.175879
3	44	0	1	2	1	0	0	0	0	0.4	0.777778	0.428571	2	1	0.190476	3	1	0	4	0	0.0988142
3	73	0	0	2	2	0	1	0	0	0.2	0.444444	0.285714	3	1	0.5	3	1	0	2	0	0.0516529
3	34	0	1	2	0	0	0	0	0	0.6	0.666667	0.428571	1	1	0.142857	3	1	0	7	0	3.125
3	34	0	0	1	0	0	0	0	0	0.2	0.666667	0	1	0	0.0952381	3	1	0	2	0	0.2
3	44	0	0	2	1	1	1	0	0	0.6	0.222222	0.571429	3	1	0.47619	1	2	0	6	0	2.32558
3	47	0	0	2	0	1	1	0	0	0	0.444444	0.571429	3	1	0.452381	1	2	1	9	0	0.117371
3	59	0	1	1	0	0	1	0	0	0.6	0.666667	0.428571	1	0	0.142857	1	1	0	2	0	1
3	68	0	0	2	0	0	1	0	0	0.6	0.777778	0.285714	3	0	0.0952381	3	1	0	2	0	0.0876712
3	32	0	0	0	0	0	0	0	0	0.8	0.777778	0.571429	3	0	0.428571	3	3	0	5	0	0.283554
3	54	0	1	2	0	1	1	0	0	0.2	0.666667	0.428571	3	1	0.285714	2	1	0	6	0	0.12848
3	49	0	0	2	0	0	1	0	0	0.6	0.333333	0.571429	2	1	0.452381	2	2	1	6	0	0.224138
3	72	0	0	2	0	0	1	0	0	0	0.666667	0.571429	3	0	0.142857	3	4	0	5	0	0.385463
3	30	0	0	2	0	1	1	0	0	0.4	0.333333	0.571429	2	1	0.47619	1	1	0	7	0	0.577778
3	43	0	0	2	0	1	1	0	0	0.2	0.666667	0.571429	2	1	0.452381	1	1	1	6	0	6.71642
3	34	0	1	2	1	1	1	0	0	0.8	0.666667	0.428571	2	1	0.547619	1	2	0	7	0	0.670498
3	40	0	0	2	1	1	1	0	0	0.2	0.222222	0.571429	2	1	0.428571	1	2	0	4	0	1.875
3	40	0	1	2	0	1	1	0	0	0.2	0.666667	0.571429	1	1	0.166667	2	1	0	1	0	1.57895
3	54	0	1	2	0	0	1	0	0	0	0.444444	0.285714	3	0	0.238095	3	2	0	6	0	0.059761
3	59	0	0	2	1	0	1	0	0	0.4	0.222222	0.571429	1	1	0.404762	1	2	0	5	0	1.06383
3	38	0	1	2	0	0	0	0	0	0.8	0.444444	0.571429	2	1	0.166667	1	2	0	5	0	1.37615
3	68	0	0	2	1	0	0	0	0	0.8	0.555556	0.285714	3	1	0.0952381	3	1	0	6	0	0.497788
3	68	0	0	2	0	0	1	0	0	0.4	0.777778	0.285714	2	0	0.261905	3	4	0	5	0	0.00168724
3	43	0	0	1	0	0	1	0	0	0.6	0.777778	0.285714	1	1	0.119048	2	1	0	1	0	9.67742
3	60	0	0	2	0	0	0	0	0	0.8	0.888889	0.571429	1	0	0.190476	3	1	0	2	0	2.08333
3	34	0	2	2	0	1	2	0	0	0.6	0.222222	0.571429	1	1	0.452381	1	2	0	10	0	1.20968
3	28	0	0	2	0	1	0	0	0	0.6	0.666667	0.428571	2	1	0.0714286	3	1	0	5	0	0.576923
3	42	0	1	2	0	0	0	1	0	0.8	0.222222	0.571429	2	1	0.5	1	2	0	4	0	0.294118
3	48	0	0	2	2	1	1	0	0	0.8	0.333333	0.428571	1	1	0.452381	1	2	0	5	0	0.882353
3	46	0	1	2	0	1	1	0	0	0.6	0.666667	0.714286	2	0	0.119048	3	1	0	6	0	0.736842
3	78	0	0	2	0	0	0	0	0	0.2	0.666667	0.142857	1	0	0.214286	3	2	0	2	0	0
3	46	0	1	2	1	1	1	0	0	0.6	0.777778	0.428571	1	1	0.190476	2	1	0	1	0	0.75
3	35	0	2	1	0	0	1	0	0	0.6	0.666667	0.428571	3	0	0.166667	3	1	0	2	0	0.30303
3	43	0	1	1	0	0	1	0	0	0.6	0.333333	0.571429	1	1	0.119048	2	2	0	1	0	0.5
3	43	1	1	2	0	0	0	0	0	0.6	0.666667	0.428571	3	1	0.0714286	3	2	0	3	0	0.263158
3	36	0	0	2	1	0	1	0	0	0.4	0.444444	0.428571	2	1	0.47619	1	2	1	6	0	1.0989
3	38	0	0	2	2	1	1	0	0	0.2	0.666667	0.571429	2	1	0.166667	3	1	0	6	0	0.230415
3	34	0	1	2	0	1	1	0	0	0.8	0.888889	0.714286	2	0	0.166667	3	2	0	5	0	0.418182
3	58	1	2	2	0	0	2	0	0	0.6	0.444444	0.571429	3	1	0.261905	1	2	0	5	0	0.0657895
3	58	0	0	1	0	0	0	0	1	0.2	0.666667	0.571429	1	0	0.142857	3	2	0	4	0	0.314607
3	33	0	0	1	0	0	1	0	0	0.4	0.555556	0.285714	1	0	0.142857	3	1	0	4	0	1.38889
3	62	0	0	1	1	0	0	0	0	0.4	0.555556	0.428571	1	0	0.142857	1	2	0	3	0	0.78125
3	59	0	0	1	0	0	1	0	0	0.4	0.555556	0.428571	1	0	0.166667	3	1	0	1	0	0.0485437
3	43	0	2	2	0	0	2	0	0	0.4	0.777778	0.571429	3	1	0.0952381	3	1	0	1	0	0.110619
3	63	0	0	1	0	0	1	0	0	0.2	0.777778	0.285714	3	0	0.119048	3	1	0	5	0	0.263158
3	35	0	0	2	1	0	0	0	0	0.6	0.666667	0.571429	2	1	0.119048	3	1	1	4	0	0.595238
3	40	0	1	1	0	0	1	0	0	0.6	0.777778	0.285714	2	1	0.190476	3	2	0	5	0	1.27551
3	58	0	0	2	1	0	1	0	0	0.6	0.666667	0.714286	3	1	0.380952	3	2	0	5	0	0.0359389
3	63	0	0	2	0	0	1	0	0	0.6	0.777778	0.571429	2	0	0.285714	3	1	0	2	0	0.340426
3	63	0	0	2	0	0	1	0	1	0	0.777778	0.285714	2	0	0.238095	3	1	0	1	0	0.0588235
3	73	0	2	1	1	1	1	0	0	0.2	0.777778	0.428571	2	0	0.0714286	2	1	1	2	0	1.65563
3	33	0	0	0	0	0	0	0	0	0.6	0.777778	0.285714	1	1	0.0714286	3	1	0	2	0	2.16049
3	49	0	0	2	0	0	0	0	0	0.6	0.666667	0.428571	3	1	0.142857	3	2	0	3	0	0.0274424
3	38	1	1	2	0	0	0	0	0	0.4	0.777778	0.142857	1	1	0.119048	3	1	0	8	0	1.5625
3	63	0	0	0	0	0	1	0	0	0.4	0.777778	0.142857	1	1	0.190476	3	2	0	3	0	3.82353
3	68	0	0	2	1	0	0	0	0	0.2	0.666667	0.428571	1	1	0.214286	3	1	0	5	0	0.666667
3	51	0	3	1	0	0	1	0	0	0.6	0.666667	0.714286	3	1	0.166667	3	2	0	3	0	0.120192
3	31	0	2	1	0	0	1	0	0	0.6	0.777778	0.428571	2	0	0.0952381	3	1	0	2	0	0.236486
3	63	0	0	2	1	0	1	0	0	0.4	0.666667	0.428571	2	1	0.119048	2	1	0	2	0	1.44928
3	23	0	1	2	0	1	1	0	0	0.6	0.222222	0.571429	2	1	0.452381	1	2	0	8	0	1.19454
3	44	0	0	2	1	1	1	0	0	0.4	0.444444	0.571429	2	1	0.47619	2	2	0	5	0	1.50602
3	58	0	0	2	0	0	0	0	0	0	0.555556	0.285714	3	1	0.238095	3	2	0	10	0	0.324675
3	41	0	0	1	0	0	0	0	0	0.4	0.555556	0.571429	1	1	0.190476	3	1	0	3	0	2.72727
3	58	0	0	2	1	1	0	1	0	0.4	0.666667	0.571429	3	0	0.571429	3	1	0	4	0	0.520833
3	63	1	0	0	0	0	1	0	0	0.6	0.666667	0.571429	1	0	0.190476	3	3	0	1	0	25
3	49	0	0	2	0	1	1	0	0	0	0.555556	0.571429	2	1	0.47619	1	2	0	6	0	0.588235
3	25	1	2	2	0	0	0	0	0	0.6	0.666667	0.571429	1	1	0.0714286	3	1	0	5	0	2.88462
3	33	0	0	2	0	0	0	0	0	0.8	0.777778	0.571429	2	1	0.142857	2	1	0	5	0	1.04895
3	33	0	0	2	1	1	1	0	0	0.6	0.555556	0.428571	1	1	0.47619	2	2	0	6	0	2.45098
3	63	0	0	0	0	0	1	0	0	0	0.666667	0.714286	1	1	0.190476	3	1	0	2	0	1.17188
3	43	0	1	2	1	0	1	0	0	1	0.555556	0.571429	2	1	0.404762	3	2	0	3	0	2.40385
3	42	0	0	2	0	0	1	0	0	0.6	0.777778	0.428571	3	0	0.214286	3	1	1	6	0	1.62791
3	39	0	1	2	1	1	0	0	0	0.8	0.666667	0.285714	2	1	0.0714286	3	2	0	4	0	0.524476
3	39	0	0	2	0	1	1	0	0	0.4	0.222222	0.571429	2	1	0.452381	1	2	0	6	0	0.546448
3	48	0	0	1	0	0	1	0	0	0.6	0.666667	0.285714	1	0	0.0952381	3	1	0	4	0	1.66667
3	58	0	0	2	0	0	0	0	0	0.2	0.777778	0.142857	1	1	0.119048	3	2	0	6	0	8.33333
3	53	0	0	2	1	1	0	0	0	0.2	0.555556	0.142857	1	1	0.0714286	3	1	0	4	0	4
3	38	0	1	2	1	0	0	0	0	0.2	0.444444	0.142857	1	1	0.0952381	3	1	0	8	0	2.5
3	58	0	0	2	1	1	0	0	0	0.6	0.666667	0.285714	2	0	0.190476	3	1	0	7	0	0.990099
3	78	0	1	2	2	1	2	0	0	0.4	0.666667	0.428571	3	1	0.428571	2	1	0	1	0	0.387597
3	33	0	0	1	0	0	1	0	0	0.2	0.666667	0.285714	2	0	0.166667	1	1	0	2	0	0.0526316
3	60	0	3	2	0	0	1	0	1	0.6	0.555556	0	3	0	0.190476	3	3	0	6	0	0.438596
3	36	0	0	1	0	0	1	0	0	0.6	0.666667	0.428571	1	1	0.142857	2	1	0	2	0	1
3	65	0	1	2	0	0	0	0	0	0.2	0.333333	0.428571	3	0	0.190476	3	3	0		0	0.00882353
3	59	0	0	2	1	0	0	0	0	0.2	0.666667	0.428571	1	1	0.119048	2	1	0	1	0	1
3	34	0	1	2	2	1	0	0	0	0.4	0.555556	0.285714	3	1	0.142857	3	1	0	2	0	0.42735
3	38	0	1	2	1	0	0	0	0	0.8	0.666667	0.285714	1	1	0.0714286	3	1	0	8	0	4
3	49	0	1	2	1	2	1	0	0	0.6	0.666667	0.571429	1	1	0.142857	3	1	0	5	0	0.869565
3	27	0	1	2	0	0	0	0	0	0.4	0.777778	0.571429	3	0	0.5	3	1	0	4	0	0.245902
3	44	0	0	2	0	2	2	1	0	0.8	0.555556	0.571429	3	0	0.119048	3	1	0	6	0	0.594059
3	40	0	0	2	0	0	0	0	0	0.6	0.777778	0.714286	3	1	0.428571	3	2	0	6	0	0.163613
3	65	0	1	2	0	0	1	0	0	0.2	0.666667	0.571429	1	0	0.214286	3	3	0	3	0	1.21951
3	32	0	2	0	0	1	0	0	1	0.4	0.666667	0.571429	1	0	0.0952381	3	2	0	1	0	0.819672
3	39	0	0	2	2	0	2	0	0	0.6	0.555556	0.571429	1	1	0.119048	3	2	0	6	0	3.18182
3	48	0	0	2	2	2	2	1	0	0.8	0.555556	0.571429	2	1	0.47619	1	2	1	8	0	0.57508
3	32	0	2	1	2	1	1	0	0	0.8	0.666667	0.571429	3	0	0.0714286	3	1	0	8	0	0.13587
3	39	0	1	2	2	2	1	1	0	0	0.666667	0.428571	3	1	0.214286	2	2	0	1	0	0.286533
3	42	0	1	2	0	1	1	0	0	0.4	0.444444	0.428571	2	1	0.261905	1	2	0	5	0	0.265152
3	40	0	0	2	0	1	1	0	0	0.2	0.555556	0.571429	3	1	0.452381	1	2	1	5	0	1.44928
3	69	0	0	2	0	0	0	0	0	0.4	0.444444	0.571429	1	0	0.309524	3	2	0	4	0	6.75676
3	54	1	0	2	0	1	1	0	0	0.8	0.333333	0.571429	1	1	0.333333	1	3	0	5	0	3.20513
3	45	0	0	2	0	1	1	0	1	0.4	0.777778	0.285714	3	1	0.166667	2	1	0	5	0	0.198675
3	54	0	0	2	0	0	0	0	0	0.4	0.666667	0.285714	3	1	0.238095	3	1	0	3	0	0.163704
3	32	0	1	2	0	1	1	0	0	0.6	0.444444	0.428571	3	0	0.214286	1	2	0	5	0	0.466853
3	38	0	0	2	2	0	1	0	0	0.6	0.666667	0.571429	2	1	0.214286	3	2	0	5	0	0.560538
3	36	0	3	2	0	1	1	0	0	0.6	0.555556	0.571429	3	0	0.285714	1	1	0	3	0	0.742574
3	60	1	0	2	0	0	1	0	0	0.6	0.555556	0.285714	3	1	0.214286	3	2	1	6	0	0.710227
3	53	0	0	2	0	0	0	0	1	0.4	0.666667	0.285714	2	1	0.166667	3	2	0	3	0	0.5
3	40	0	0	1	0	0	1	0	0	0.6	0.666667	0.285714	2	1	0.0952381	1	1	0	4	0	0.699301
3	56	0	0	2	0	0	1	0	0	0.4	0.555556	0.428571	3	1	0.238095	3	2	0	7	0	0.110497
3	60	0	0	2	0	0	1	0	0	0.4	0.555556	0.428571	3	1	0.214286	3	2	0	7	0	0.669371
3	28	0	0	0	0	0	0	0	0	0	0.777778	0.428571	1	0	0.0952381	3	1	0	2	0	12.5
3	73	0	0	2	0	0	0	0	0	0.4	0.666667	0.571429	2	0	0.142857	2	1	0	2	0	0.0828729
3	36	1	0	2	1	0	0	0	0	0.8	0.666667	0.428571	1	1	0.166667	3	1	0	6	0	1.07527
3	38	0	0	2	2	1	0	0	0	0.6	0.666667	0.571429	2	1	0.190476	2	1	0	6	0	0.3125
3	33	0	1	2	2	1	2	1	0	0.8	0.555556	0.714286	2	0	0.285714	3	4	1	4	0	4.49102
3	53	0	2	2	1	1	1	0	0	0.6	0.666667	0.428571	3	0	0.142857	2	4	1	4	0	0.000448718
3	59	0	2	1	0	1	1	0	0	0.6	0.666667	0.428571	1	1	0.119048	3	1	0	2	0	0.520833
3	35	0	1	1	1	1	1	0	1	0.4	0.555556	0.428571	1	1	0.166667	1	2	1	3	0	1.11607
3	55	0	0	2	0	0	0	0	0	0.2	0.666667	0.571429	2	0	0.380952	3	1	0	2	0	0.714286
3	33	0	3	2	0	0	2	0	0	0.8	0.777778	0.285714	1	1	0.0952381	2	1	0	3	0	3.33333
3	35	0	0	2	0	0	0	0	0	0.2	0.777778	0.285714	3	0	0.166667	2	1	0	3	0	0.921053
3	58	0	1	1	0	0	0	0	0	0.4	0.555556	0.428571	3	1	0.0952381	3	1	1	4	0	6.2422
3	63	0	0	2	1	0	1	0	0	0.2	0.555556	0.428571	2	1	0.190476	2	1	0	4	0	0.497512
3	46	0	0	2	1	1	1	0	0	0.6	0.444444	0.571429	2	1	0.452381	1	2	0	6	0	1.11111
3	34	0	0	2	1	1	1	0	0	0.6	0.333333	0.571429	2	1	0.357143	1	2	1	6	0	0.155763
3	58	0	0	1	0	0	1	0	0	0.2	0.777778	0.285714	1	0	0.142857	3	1	0	3	0	0.410377
3	73	0	0	2	1	1	1	0	0	0.6	0.555556	0.714286	2	1	0.428571	3	2	0	6	0	0.15625
3	34	0	0	2	1	0	1	0	0	0.8	0.666667	0.285714	1	1	0.0714286	3	1	0	7	0	1
4	54	1	2	1	0	0	0	0	0	0.8	0.888889	1	1	0	0.153846	3	2	1	4	11
4	35	1	2	0	1	0	0	0	1	0.8	0.888889	0.857143	1	0	0.0769231	1	4	1	4	10
4	51	0	3	0	1	0	0	0	1	0.8	0.888889	0.714286	1	0	0.153846	4	2	1	4	12
4	34	0	2	0	0	0	1	0	1	0.2	0.777778	0.285714	2	0	0	1	2	1	7	11	0.30303
4	22	0	2	1	1	0	0	0	0	0.2	0.777778	0.142857	1	0	0	3	3	1	1	10
4	28	0	2	1	0	0	0	0	0	0.4	0.555556	0.571429	2	0	0.153846	4	2	1	2	2
4	60	1	2	1	0	0	2	1	0	0.8	0.888889	0.571429	2	0	0.0769231	4	2	1	2	10
4	50	1	3	0	0	0	0	0	1	0.4	0.666667	0.714286	1	1	0.230769	4	2	1	1	10
4	33	0	2	2	2	0	0	0	1	0.2	0.777778	0.714286	2	1	0	4	3	1	4	11	0.162424
4	33	0	2	2	0	0	0	0	1	1	1	1	1	0	0	4	1	1	1	12
4	38	1	1	1	0	0	0	0	0	0.2	0.777778	0.571429	2	0	0.0769231	1	2	0	4	9
4	28	0	3	2	0	0	0	0	0	0.4	0.888889	0.285714	2	0	0.0769231	3	3	1	8	12
4	40	1	3	0	2	0	0	0	0	0.8	0.888889	0.714286	1	0	0	4	1	1	2	7
4	43	0	1	0	1	0	0	0	0	0.6	0.777778	0.571429	1	0	0.0769231	4	1	1	5	11	2.84457
4	72	0	2	1	0	0	0	0	0	0.2	0.666667	0	2	0	0	1	1	0	0	10
4	30	1	2	0	0	0	0	0	1	0.6	0.777778	1	2	0	0.153846	4	1	1	1	8	0.100649
4	23	0	3	0	0	0	0	0	1	0.6	0.888889	0.714286	2	0	0.153846	1	1	1	3	11	0.114591
4	53	1	3	2	0	0	1	0	1	0.2	0.777778	0.571429	1	1	0	4	3	1	12	12
4	55	1	1	0	1	0	0	0	0	0.6	0.777778	0.285714	1	0	0.0769231	4	4	1	4	7
4	53	1	2	0	0	0	0	0	1	0.4	0.888889	0.571429	2	0	0.0769231	4	2	1	2	11	0.184275
4	66	0	2	1	1	0	0	0	1	1	0.888889	1	2	0	0.0769231	3	2	1	8	4
4	56	0	3	0	0	0	0	0	0	0.8	1	0.571429	2	0	0	4	1	0	3	9
4	43	1	2	0	0	0	0	0	0	0.2	0.777778	0.714286	2	0	0.153846	3	4	0	5	7
4	64	0	3	0	2	0	0	0	1	0.8	0.777778	0.857143	1	0	0.230769	3	2	1	2	9
4	66	0	2	0	1	0	0	0	0	1	0.888889	0.714286	1	0	0.153846	4	4	1	5	11
4	51	0	2	0	0	0	0	0	1	0.8	0.888889	0.857143	2	0	0.0769231	1	4	1	5	11	0.12987
4	36	0	2	1	0	0	0	0	0	0.4	0.888889	0.857143	2	0	0.0769231	3	2	0	4	10	0.272727
4	49	0	2	1	0	0	0	0	0	0.8	0.777778	1	1	1	0.0769231	3	2	1	4	9
4	35	1	2	1	0	0	0	0	1	0.8	0.888889	1	2	0	0.0769231	1	4	1	4	10
4	57	0	3	1	2	0	0	0	0	0.8	0.888889	0.857143	2	0	0	4	1	1	2	10	0.0165289
4	50	0	2	0	1	0	0	0	0	0.2	1	0.857143	1	0	0.0769231	3	1	1	2	11	0.272727
4	27	0	3	1	0	0	0	0	0	0.2	0.888889	0.571429	2	0	0.0769231	4	3	1	2	12	0.1849
4	52	1	1	1	1	0	0	0	1	0.4	0.777778	1	2	0	0.0769231	4	4	1	6	11
4	51	1	1	0	0	0	0	0	0	0.4	0.888889	0.857143	2	0	0	4	2	1	5	10	0.0632411
4	32	0	2	2	1	0	0	0	0	0.4	1	1	2	0	0.0769231	4	1	1	1	10	0.334545
4	50	1	2	2	2	0	0	0	0	1	0.888889	0.714286	2	0	0	4	1	1	2	11	0.0727273
4	49	1	2	0	2	0	0	0	1	0.4	0.777778	0.428571	1	0	0.0769231	1	2	1	11	11
4	28	0	3	2	0	0	0	0	1	0.4	1	0.571429	1	0	0	4	2	1	1	6
4	47	1	3	1	0	0	2	0	1	0.6	0.888889	0.428571	1	0	0	3	2	1	8	11
4	53	1	3	1	2	0	0	0	1	1	0.888889	0.714286	2	1	0	4	2	1	4	11
4	57	0	3	2	0	0	0	0	1	0.4	0.777778	0.857143	1	0	0	3	1	1	3	12	0.545455
4	29	0	3	1	0	0	0	0	0	0.8	0.888889	0.714286	2	0	0.307692	1	1	1	6	11
4	46	0	1	1	1	0	0	2	1	0.6	0.888889	0.714286	2	0	0.153846	3	1	1	13	8
4	61	0	3	1	0	0	0	0	0	0.6	0.888889	0.857143	2	1	0.0769231	3	2	0	3	10
4	76	0	2	0	1	0	1	0	0	0.6	0.888889	0.714286	1	0	0	4	2	1	5	12
4	75	0	3	1	0	0	0	0	0	0.2	0.777778	0.571429	1	0	0.0769231	4	1	0	10	10
4	59	0	2	0	1	0	0	1	1	0.8	0.666667	1	1	1	0.0769231	3	1	0	5	10
4	26	0	1	2	0	0	0	0	0	0.8	0.888889	0.714286	2	0	0.153846	3	4	1	3	10	0.0139394
4	71	0	2	1	2	0	2	0	1	0.4	0.777778	0.428571	2	0	0	3	2	1	10	12
4	49	1	1	1	2	0	0	0	0	0.2	0.888889	0.571429	2	0	0.153846	3	3	0	1	12	0.0681818
4	42	0	3	0	1	0	0	0	1	0.6	0.888889	0.571429	2	0	0.153846	3	2	1	5	8
4	55	0	3	0	0	0	0	0	0	0.4	0.888889	0.857143	1	0	0.153846	1	2	1	1	12
4	32	0	3	0	0	0	2	0	0	1	0.888889	0.714286	2	1	0.153846	4	3	1	5	11	0.0852273
4	39	0	3	2	0	0	0	0	0	0.6	0.888889	0.142857	2	1	0.0769231	1	2	1	2	11	0.0481283
4	55	1	1	1	0	0	0	0	1	0.2	0.777778	0.571429	2	1	0.0769231	1	4	1	7	10	0.0852273
4	59	1	1	2	0	0	0	0	1	0.6	0.888889	0.857143	1	1	0.153846	4	2	1	5	10
4	67	1	3	2	0	0	0	0	0	1	0.888889	0.571429	1	0	0	3	4	1	3	12
4	59	0	2	0	1	0	0	0	1	1	0.777778	0.857143	1	1	0.230769	3	1	1	1	10	0.363636
4	51	1	2	0	0	0	0	0	0	0.6	0.888889	1	1	1	0.0769231	3	2	1	3	10
4	63	1	1	1	0	0	0	0	1	0.4	0.888889	0.428571	2	0	0.153846	4	2	1	7	10	0.136364
4	26	0	2	0	0	0	0	0	0	0.4	0.888889	0.714286	2	0	0	4	1	0	6	12
4	58	1	2	2	2	0	0	0	0	0.8	0.888889	0.714286	2	0	0.153846	4	2	0	5	11	0.204545
4	38	1	2	1	0	0	0	0	0	0.8	1	1	2	0	0.0769231	1		1	1	10	2.2113
4	30	0	3	0	0	0	0	0	1	0.8	0.666667	0.428571	2	0	0	1	1	1	2	10	0.0373599
4	66	1	3	2	1	0	0	0	1	0.8	0.888889	1	2	0	0.0769231	3	2	0	2	11	0.0795455
4	33	1	3	0	0	0	2	0	1	1	0.888889	0.857143	1	1	0	4	4	1	10	11
4	68	1	3	0	0	0	1	0	0	0.4	0.888889	0.857143	2	0	0	4	3	1	7	12	0.0545455
4	30	0	2	0	0	0	2	0	1	0.6	0.888889	0.571429	1	0	0.0769231	4	3	1	10	11
4	40	0	0	0	1	0	2	0	1	1	0.888889	0.714286	1	1	0.0769231	1	4	1	17	12
4	27	0	1	0	0	0	0	0	0	0.6	0.888889	0.571429	2	0	0	3	2	0	3	11	0.121212
4	38	0	2	0	1	0	0	0	1	0.8	0.777778	1	2	0	0.0769231	3	2	1	3	7
4	23	0	3	0	1	0	0	0	0	0.2	0.777778	0.428571	2	0	0.153846	3	4	1	2	7	0.062409
4	33	0	2	0	0	0	0	0	1	1	1	0.571429	2	1	0.0769231	4	3	1	7	12	0.0204545
4	45	1	2	2	0	0	0	0	1	0.8	0.777778	0.714286	1	0	0	4	2	1	4	11
4	28	0	3	0	0	0	0	0	0	0.8	0.888889	0.571429	1	1	0.0769231	3	1	0	3	10	0.292727
4	39	0	1	0	2	0	0	0	0	0.4	0.777778	0.428571	1	1	0.230769	3	2	1	2	11
4	22	0	3	1	1	0	2	0	0	0.2	0.888889	0.857143	2	0	0	3	2	1	8	6
4	27	0	2	2	0	0	0	0	1	0.6	0.888889	0.428571	1	0	0	4	2	0	2	12
4	44	1	2	0	1	0	0	0	1	1	0.888889	0.714286	2	1	0.0769231	1	3	1	8	12	0.0445633
4	64	0	1	0	0	0	0	0	0	0.6	0.888889	0.714286	2	0	0.0769231	3	2	1	5	6
4	31	1	3	0	2	0	0	0	1	0.2	0.666667	0.571429	1	0	0.0769231	4	2	0	6	11
4	21	0	2	0	0	0	0	0	0	0.2	0.888889	0.428571	1	0	0.153846	4	4	0	2	10
4	64	0	1	0	1	0	2	0	0	0.6	0.777778	0.714286	2	0	0.153846	1	2	0	8	11
4	36	1	1	2	1	0	0	0	0	0.6	0.888889	0.857143	1	0	0.0769231	4	2	0	3	10
4	44	0	2	0	0	0	0	0	0	0.4	0.777778	0.428571	1	0	0.0769231	3	2	0	1	10
4	64	0	3	1	0	0	0	0	0	0.4	0.888889	0.714286	2	0	0.0769231	4	1	1	10	11
4	48	0	1	0	0	0	0	0	0	0.2	0.777778	0.285714	2	0	0	1	1	1	3	12
4	36	1	1	0	0	0	2	0	0	0.4	0.777778	0.285714	2	0	0	3	4	1	4	12	0.171527
4	54	0	2	0	0	0	0	0	1	0.8	0.777778	0.571429	2	0	0.153846	3	2	1	3	10
4	45	1	3	2	1	0	0	0	1	0.8	0.888889	0.857143	2	0	0	4	4	0	1	11	0.0727273
4	27	0	3	0	0	0	0	0	0	0.4	0.888889	0.857143	2	0	0.153846	3	2	1	5	9
4	49	0	2	0	2	0	0	0	0	0.2	0.888889	0.285714	1	0	0.0769231	4	2	1	4	10
4	32	0	1	2	0	0	0	0	0	0.4	0.777778	0.714286	2	0	0.153846	3	3	0	1	12	0.227273
4	67	0	2	2	0	0	0	0	0	0.4	0.888889	0.285714	2	0	0.0769231	1	2	1	0	11
4	59	0	0	0	0	0	0	0	1	0.8	0.555556	0.571429	1	1	0.230769	1	4	1	2	7
4	43	0	2	0	1	0	0	0	0	0.6	0.888889	0.571429	2	0	0.0769231	3	2	0	5	10	0.12987
4	64	1	3	1	2	0	0	0	0	0.8	0.888889	0.714286	2	1	0.0769231	3	1	1	6	11	0.0490909
4	25	0	2	0	1	0	0	0	0	0.4	0.777778	0.285714	1	0	0.0769231	3	2	0	3	10	0.149495
4	26	0	3	0	0	0	2	0	0	0.6	0.777778	0.571429	2	0	0.0769231	1	4	1	1	10	0.0384441
4	23	1	3	0	0	0	0	0	1	0.2	0.777778	0.571429	2	0	0	1	4	1	10	12	0.121212
4	41	1	2	1	0	0	0	0	1	1	0.888889	0.857143	2	1	0.153846	3	2	1	16	12	0.0439883
4	52	0	3	0	2	1	2	0	1	1	0.888889	0.857143	1	0	0	4	1	1	8	11
4	60	1	2	0	1	0	0	0	0	0.4	0.777778	0.714286	1	1	0.230769	4	2	0	2	10
4	42	0	3	0	0	0	2	0	0	0.8	0.777778	0.428571	2	1	0.0769231	4	2	1	3	10	0.0545455
4	55	0	0	0	2	0	2	0	1	1	0.888889	0.857143	2	1	0.153846	4	2	1	2	12	0.0606061
4	36	1	3	1	1	0	0	0	1	0.2	0.666667	0.428571	2	0	0.153846	3	3	1	9	11	0.281385
4	47	0	3	1	0	0	0	0	0	0.8	0.888889	0.857143	1	0	0.0769231	4	2	1	1	10
4	64	0	1	1	0	0	0	0	0	0.2	0.777778	0.142857	1	0	0.153846	3	1	0	4	10
4	67	1	3	2	1	0	0	0	1	0.8	0.888889	0.857143	2	0	0.153846	4	4	1	3	11	0.129545
4	59	0	3	2	0	0	0	0	1	0.2	0.888889	1	2	0	0.153846	3	3	1	1	11	0.136364
4	60	1	1	0	0	0	0	0	0	0.4	0.888889	0.714286	1	0	0.0769231	1	4	1	5	10
4	43	1	3	2	1	0	0	0	0	0.4	0.777778	0.571429	2	0	0.0769231	3	1	1	3	10
4	68	0	2	2	0	0	0	0	0	0.2	0.666667	0.714286	2	0	0.230769	1	1	1	1	11	0.108074
4	61	1	2	1	2	0	0	0	1	1	0.888889	0.714286	1	0	0.0769231	4	2	1	2	13
4	33	0	2	1	0	0	0	0	0	0.4	0.888889	0.857143	2	0	0.0769231	3	2	0	3	10	0.19425
4	51	0	3	0	2	0	2	0	1	0.4	0.777778	0.285714	1	0	0.0769231	4	3	1	9	12
4	54	0	3	2	0	0	0	0	0	0.2	1	0.428571	2	1	0.230769	1	2	1	4	10	0.0272727
4	29	0	1	0	0	0	0	0	0	0.2	0.777778	0.571429	2	0	0.153846	3	1	1	2	12	0.0606061
4	23	0	2	0	0	0	0	0	1	1	0.888889	1	2	0	0	3	4	1	4	12	0.270027
4	34	1	2	0	0	0	0	0	0	0.8	0.888889	0.714286	2	0	0.153846	1	1	1	2	12	0.0891266
4	48	0	2	1	0	0	2	0	0	0.6	0.888889	0.714286	2	0	0	3	1	0	3	11	0.0747198
4	37	0	2	1	1	0	0	0	1	1	0.888889	0.857143	1	1	0.0769231	1	3	1	4	11
4	44	0	2	1	1	0	0	0	1	0.6	0.888889	1	1	0	0.230769	4	2	1	5	11
4	39	0	2	0	1	0	0	0	0	0.6	0.888889	0.857143	2	0	0.0769231	3	2	0	3	11
4	62	1	1	1	1	0	0	0	1	0.8	0.777778	0.714286	2	0	0.153846	4	3	1	5	10
4	35	0	3	0	0	0	0	0	1	1	1	0.857143	1	0	0	4	4	1	5	12
4	54	1	1	2	0	0	0	0	0	0	0.888889	0.428571	1	0	0	4	2	0	4	5	0.733138
4	32	1	1	1	0	0	0	0	0	0	0.888889	0.857143	1	0	0.153846	1	2	0	1	10
4	51	1	1	0	2	0	2	0	0	0.4	0.888889	0.571429	1	0	0.153846	4	2	1	8	10	0.363636
4	33	0	3	2	1	0	0	0	0	0.6	0.888889	0.857143	1	1	0	1	2	0	0	7
4	27	0	2	1	0	0	0	0	1	0.6	0.777778	0.428571	2	1	0	3	1	1	3	12	0.0782949
4	51	0	3	2	2	0	0	0	0	1	0.666667	1	1	0	0.0769231	3	4	1	2	11
4	65	0	2	0	1	0	0	0	1	0.8	0.888889	0.857143	2	0	0.0769231	3	1	1	3	11
4	65	1	2	0	1	0	0	0	0	0.8	0.777778	0.857143	2	0	0	4	3	1	2	10
4	64	1	3	0	0	0	2	0	1	0.8	0.888889	0.857143	1	0	0.0769231	3	2	1	7	11
4	60	0	3	1	1	0	0	0	1	0.2	0.888889	0.428571	2	0	0	4	4	1	3	12
4	67	0	3	2	0	0	0	0	0	1	0.888889	0.714286	2	0	0	4	2	1	2	12	0.272727
4	41	0	2	0	0	0	0	0	0	1	0.888889	0.857143	1	0	0	4	4	1	4	11	0.278293
4	27	0	3	1	0	0	0	0	0	0.6	0.888889	0.571429	1	1	0.153846	1	1	1	5	9
4	43	0	1	2	2	0	0	0	1	1	0.888889	0.428571	2	0	0.0769231	3	2	1	3	12	0.0646853
4	64	1	2	2	2	0	0	0	0	0.4	0.888889	0.857143	1	0	0	4	1	1	9	10	1.36364
4	44	1	2	1	1	0	0	0	0	0.2	0.888889	0.714286	1	0	0.0769231	3	3	0	1	6	0.154545
4	27	1	2	2	1	0	0	0	0	0.2	0.888889	0.714286	1	1	0	4	2	0	0	11
4	33	1	2	0	0	0	0	0	0	0.8	0.888889	0.857143	1	0	0.0769231	3	2	1	2	13
4	41	0	1	0	2	0	0	0	0	0	0.888889	0.571429	1	1	0.0769231	4	2	0	0	10
4	48	1	3	0	0	0	0	0	0	1	0.777778	1	2	0	0.230769	3	1	1	3	10	0.0681818
4	37	0	2	1	1	0	0	0	0	0.4	0.555556	0.857143	2	1	0.153846	4	2	1	0	6
4	38	1	3	0	1	0	2	0	1	0.6	0.888889	0.857143	2	1	0.153846	4	2	0	2	8
4	32	1	2	1	2	0	0	0	0	0.4	0.888889	0.571429	1	1	0.0769231	3	4	1	3	10
4	40	1	3	0	1	0	0	0	0	0.4	1	0.285714	2	0	0.230769	4	2	1	1	10
4	30	1	2	0	0	0	0	0	1	0.6	0.888889	0.857143	1	0	0.0769231	1	4	1	2	12
4	64	0	2	0	0	0	0	0	0	0.4	0.888889	0.428571	2	0	0.0769231	3	3	1	7	10
4	32	0	3	0	0	0	0	0	0	0.6	0.888889	0.857143	2	0	0.0769231	3	2	1	5	12	0.00528541
4	57	0	3	0	0	0	0	1	0	0.6	0.777778	0.428571	2	0	0.461538	3	4	1	5	9	0.0454545
4	33	0	2	0	0	0	0	0	0	0.8	0.888889	0.857143	1	0	0.0769231	3	2	1	4	9
4	60	1	3	0	0	0	0	0	0	0.4	0.888889	0.714286	1	0	0.0769231	4	2	0	3	10
4	41	1	3	1	1	0	0	0	1	0.6	0.777778	0.714286	1	0	0.153846	4	1	1	1	9	1.13636
4	41	1	3	0	0	0	0	0	0	0.4	0.888889	1	2	0	0.0769231	4	1	0	2	10	0.061287
4	30	0	2	0	0	0	0	2	1	0.2	0.555556	0.571429	3	0	0	4	1	1	1	12
4	34	0	2	0	0	0	0	0	0	0.4	0.888889	0.428571	2	0	0	4	2	1	4	11	0.0340909
4	45	1	2	2	0	0	0	0	0	0.2	0.888889	0.714286	1	0	0	4		1	0	10
4	33	0	3	0	1	0	0	0	0	0.4	0.777778	0.714286	1	1	0.153846	3	1	0	1	10	0.0909091
4	42	1	3	0	0	0	0	0	0	0.6	0.777778	0.714286	1	0	0.0769231	4	4	1	6	11
4	41	1	2	0	1	0	0	1	1	0.6	0.555556	0.571429	1	1	0.0769231	3	1	1	1	6
4	65	1	2	0	2	0	0	0	0	0.6	0.888889	1	2	0	0	4	4	1	1	10
4	45	0	3	0	0	0	0	0	1	0.8	0.666667	0.571429	2	1	0.230769	3	2	1	5	4	0.00909091
4	55	1	2	1	2	0	0	0	1	0.6	0.888889	0.714286	1	0	0.153846	3	4	1	7	11
4	32	0	3	0	1	0	0	0	0	0.6	0.888889	0.571429	1	0	0.0769231	4	2	1	1	10
4	28	0	3	0	0	0	0	0	0	0.2	0.888889	0.714286	1	0	0.0769231	4	2	1	7	11
4	34	0	3	0	0	0	0	0	1	1	0.888889	0.857143	2	0	0.0769231	3	4	1	4	12	0.105402
4	59	1	3	0	0	0	0	0	0	0.4	0.888889	0.714286	2	1	0.0769231	4	1	1	1	9	0.0309091
4	69	0	1	0	0	0	0	0	0	0.4	0.888889	0.714286	1	1	0.0769231	4	2	0	4	10
4	47	0	2	0	1	0	0	0	1	0.6	0.888889	0.428571	3	0	0	3	3	1	0	12
4	24	0	3	2	0	0	0	0	1	0.4	0.666667	0.714286	1	0	0.153846	4	3	1	1	7
4	32	0	3	2	0	0	0	0	1	0.8	0.888889	0.714286	3	0	0.153846	3	1	1	0	11	0.0484848
4	59	0	2	1	1	0	0	0	1	1	0.888889	0.857143	2	0	0.153846	1	3	1	5	12	0.160839
4	54	0	2	1	0	0	0	0	1	0.8	0.888889	0.857143	1	1	0.153846	1	2	1	4	8
4	46	1	1	2	0	0	0	0	0	0.2	0.888889	0.571429	1	0	0.0769231	4	4	0	4	12
4	48	1	2	2	1	0	0	0	1	0.6	0.888889	0.714286	1	0	0	3	2	1	0	6
4	43	0	2	0	0	0	0	0	1	0.8	0.888889	0.714286	1	0	0.0769231	4	3	1	6	11
4	45	0	1	2	0	0	0	0	1	0.2	0.666667	0.714286	2	1	0.0769231	4	2	1	2	10	0.0974026
4	42	0	2	0	0	0	0	0	1	0.8	0.888889	0.857143	1	0	0.0769231	3	2	1	4	11
4	42	0	2	1	1	0	0	0	1	0.4	0.888889	0.571429	2	1	0.0769231	4	4	1	3	11	0.0761808
4	44	0	3	0	2	0	0	0	0	0.2	0.777778	0.714286	1	0	0	3	2	1	0	10
4	50	1	3	0	0	0	0	0	0	0.4	0.777778	0.857143	1	0	0.307692	1	4	0	1	11	0.26738
4	59	1	3	1	0	0	0	0	0	0.6	0.777778	0.714286	1	0	0.230769	1	1	1	2	11
4	36	1	2	0	1	0	2	0	1	0.6	0.888889	0.285714	1	0	0	3	1	1	7	11
4	27	0	3	0	1	0	0	0	0	0.4	1	0.857143	1	0	0.0769231	4	1	1	0	11
4	41	1	2	2	2	0	0	0	1	0.6	0.888889	1	1	0	0.0769231	3	1	1	2	10
4	55	1	3	0	0	0	0	0	0	0.2	0.777778	0.857143	2	1	0.0769231	4	2	1	2	12
4	66	0	2	0	0	0	0	0	1	0.6	0.666667	0.571429	1	0	0.230769	4	4	1	2	6	0.180909
4	29	1	2	1	0	0	0	0	1	0.6	0.888889	0.857143	1	0	0.153846	1	2	1	0	10
4	27	0	2	2	1	0	0	0	0	0.4	0.888889	0.571429	1	0	0.0769231	4	1	1	5	11
4	58	0	2	0	1	0	0	0	1	0.8	0.888889	1	1	0	0	3	4	1	1	11	0.460909
4	25	0	3	2	2	0	0	0	0	1	0.888889	0.714286	2	0	0	4	3	1	4	10
4	69	1	2	1	0	0	0	1	0	0.4	0.888889	1	1	0	0.0769231	1	2	1	0	10
4	26	0	2	1	0	0	0	0	0	0.8	0.888889	1	1	0	0.0769231	3	1	0	3	5
4	49	0	3	1	1	0	0	0	0	0.6	0.888889	0.571429	2	0	0.0769231	3	3	0	1	10
5	38	0	2	1	0	1	0	0	1	0.8	0.888889	0.571429	2	1	0.166667	4	1	1	13	10	0.0375
5	43	0	2	1	0	2	0	1	1	1	0.888889	0.714286	1	0	0.166667	3	1	1	30	11	0.32
5	44	0	1	2	0	0	0	0	0	0	0.666667	0.714286	1	1	0.333333	4	1	0	6	10	0.2
5	50	0	2	2	1	0	0	0	0	0.8	0.777778	0.571429	1	1	0	3	1	0	14	10	0.2
5	55	1	2	2	1	1	0	0	1	0.4	0.888889	0.714286	2	1	0	4	1	1	16	11	0.2
5	70	0	3	1	2	1	0	0	1	1	0.555556	0.571429	1	1	0.166667	4	1	1	16	11	0.2
5	67	1	2	0	0	2	0	0	1	0.8	0.777778	0.571429	1	1	0.333333	1	1	1	22	10
5	74	1	1	0	0	2	0	0	1	0.4	0.888889	0.571429	1	0	0.333333	4	1	1	19	9	0.6
5	63	0	2	2	1	1	0	0	1	0.8	0.888889	0.714286	1	1	0.166667	4	1	1	39	9	0.35
5	52	0	2	1	1	2	0	1	1	1	0.888889	0.857143	1	0	0.333333	3	1	1	42	12
5	49	1	3	2	0	0	0	0	1	0.2	0.888889	0.285714	1	1	0.166667	3	0	1	0	10
5	49	0	2	2	2	1	0	0	1	0.8	0.777778	0.714286	2	1	0.166667	4	1	1	4	11	0.04
5	45	1	2	1	2	0	0	0	1	0.4	0.888889	0.571429	2	1	0.333333	4	1	1	31	10	0.15
5	27	0	2	0	1	1	1	0	0	0.6	0.888889	0.857143	3	1	0.166667	1	1	1	5	13	0.02
5	65	0	2	0	0	0	0	0	1	0.8	0.888889	0.428571	1	1	0.166667	3	1	0	25	10	0.2
5	65	1	1	1	0	1	0	0	1	0.2	0.888889	0.714286	1	0	0.166667	4	1	0	114	9	4.5
5	54	1	2	2	1	2	0	0	1	0.6	0.777778	0.571429	1	1	0.5	4	1	1	123	9	0.5
5	61	0	3	1	1	0	0	0	1	0.8	0.888889	1	2	0	0.166667	4	0	1	31	8	0.0375
5	58	0	2	2	1	1	0	0	1	0.8	0.888889	0.714286	1	1	0.333333	4	1	1	45	11
5	44	0	2	1	0	2	0	0	1	0.8	0.777778	0.857143	2	1	0.166667	3	1	1	127	10	0.0744681
5	49	1	2	1	1	2	0	0	1	0.8	0.888889	0.714286	1	1	0.166667	4	1	1	30	9
5	64	1	1	2	2	0	0	0	0	0.2	0.888889	0.428571	1	0	0	1	1	0	17	10
5	42	0	2	0	0	0	0	0	1	0.8	0.888889	0.571429	2	1	0.166667	3	1	1	39	11	0.2
5	40	0	3	0	2	1	0	0	0	0.4	0.888889	1	2	1	0.166667	4	1	1	21	9	0.153333
5	47	0	2	1	1	0	0	0	0	0.2	0.777778	0.285714	1	0	0.166667	4	1	0	19	10	0.75
5	72	0	2	1	1	1	0	0	1	0.8	0.777778	0.857143	2	0	0.166667	4	1	1	8	9	0.075
5	66	1	2	0	0	2	0	0	1	0.4	0.888889	0.714286	1	1	0.166667	4	2	1	22	9	0.6
5	47	0	2	1	0	2	0	0	0	0.8	0.777778	0.857143	1	0	0.166667	4	1	1	6	5
5	39	0	3	0	0	2	0	0	1	1	0.777778	1	2	0	0.166667	1	1	1	24	9	0.075
5	54	0	3	2	1	0	0	0	1	0.8	0.888889	1	2	1	0.166667	4	1	1	14	11	0.1
5	51	0	2	1	0	0	0	0	0	0	0.888889	0.428571	1	1	0.166667	4	1	1	18	10	0.55
5	45	0	2	1	1	1	0	0	0	0.2	0.666667	0.428571	1	1	0.5	4	3	0	27	10	0.35
5	57	1	2	1	1	1	0	0	1	0.6	0.888889	0.714286	1	1	0.333333	1	1	1	103	9	0.2
5	41	0	3	1	0	1	0	0	1	0.8	0.888889	0.571429	2	1	0.333333	4	1	1	18	11	0.1
5	35	0	2	0	2	0	0	0	1	0.4	0.777778	0.428571	1	0	0	1	0	0	17	9
5	44	0	3	1	1	2	0	0	1	0.8	0.666667	0.571429	2	1	0.5	4	1	1	26	9	0.2
5	41	0	3	2	1	0	0	0	0	0.8	0.888889	0.571429	2	1	0.166667	4	0	1	17	12	0.0714286
5	64	0	1	0	0	2	0	0	1	0.2	0.777778	0.857143	1	0	0.333333	4	1	1	4	9	0.16
5	40	1	3	1	0	0	0	0	1	0.8	0.555556	0.714286	2	1	0.333333	1	1	0	6	11	0.2
5	68	1	1	2	0	0	0	0	1	0.6	0.888889	0.428571	1	0	0.166667	4	1	1	6	5	0.32
5	65	0	2	1	0	2	0	0	1	0.8	0.888889	0.714286	1	0	0.166667	4	1	1	5	10
5	36	0	2	1	1	1	0	0	0	0.8	0.777778	0.714286	1	1	0.333333	1	1	1	109	9	0.126316
5	36	0	2	1	0	2	0	1	1	0.8	0.888889	0.714286	1	1	0.333333	4	2	0	39	11	1
5	52	0	3	2	1	0	0	0	0	1	0.888889	0.571429	1	1	0	3	1	1	19	9	0.15
5	53	0	3	1	1	2	0	0	0	0.6	0.555556	0.714286	1	1	0.166667	3	1	1	18	9	0.3
5	59	0	2	1	0	2	0	0	1	0.2	0.777778	0.857143	1	1	0.333333	4	1	1	19	10	0.4
5	54	0	2	0	2	0	0	0	0	0	0.888889	0.857143	2	1	0.166667	4	1	1	19	10	0.17
5	29	0	2	2	2	1	0	0	1	1	0.777778	0.571429	2	1	0.166667	3	1	1	9	12	0.04
5	49	0	3	1	1	1	0	0	1	1	0.777778	0.571429	2	1	0.333333	3	1	1	16	12	0.03
5	39	1	2	1	0	0	0	0	0	0	0.888889	0.571429	1	1	0.166667	4	1	1	15	10	0.45
5	37	0	2	2	1	1	0	0	1	0.8	0.888889	0.714286	1	0	0.333333	4	1	1	19	9	0.2
5	50	0	2	1	2	0	0	0	1	0.4	0.888889	0.714286	1	1	0	1	0	1	6	9	0.13
5	47	0	2	2	0	1	0	0	1	0.6	0.666667	0.714286	2	1	0.333333	3	1	1	4	11	0.166667
5	36	0	3	1	0	0	0	0	0	1	0.888889	0.285714	1	1	0.166667	1	2	0	19	10	0.15
5	37	1	3	0	0	0	2	0	1	1	0.888889	0.714286	1	1	0.166667	1	1	1	18	11
5	41	0	2	2	0	0	0	0	1	1	0.777778	0.857143	1	1	0.166667	1	1	1	31	9	0.16
5	29	0	2	0	0	2	0	1	1	0.8	1	0.857143	2	0	0.166667	3	1	1	60	12	0.052
5	53	0	2	2	2	0	0	0	1	0.6	0.777778	0.857143	1	1	0.166667	3	0	0	17	9	0
5	41	0	3	0	0	0	0	0	1	0.8	0.777778	0.714286	2	1	0.166667	1	1	1	40	10	0.0666667
5	32	0	2	2	1	2	1	1	0	0.6	0.777778	0.428571	1	1	0.166667	4	2	0	13	9	0.0666667
5	56	1	2	1	2	1	0	2	1	0.6	0.888889	1	1	0	0.166667	4	1	1	27	11	0.15
5	61	0	2	1	2	0	0	0	0	0.2	0.888889	0.714286	2	1	0.166667	4	1	0	28	9	0.0277778
5	49	1	2	1	0	0	0	0	0	0.4	0.888889	0.571429	1	1	0.166667	4	1	0	18	10	0.3
5	33	0	3	1	1	2	0	0	0	1	0.888889	0.857143	1	0	0.333333	3	2	1	34	11	2.4
5	51	1	2	1	0	1	0	0	1	0.8	0.888889	0.714286	1	0	0.5	4	1	1	24	9	0.4
5	48	0	2	1	1	2	0	0	1	0.8	0.888889	0.714286	1	1	0.333333	4	1	1	27	12
5	38	0	2	1	0	1	0	0	1	0.8	0.888889	0.714286	1	0	0.333333	4	2	1	3	10
5	37	0	2	1	2	0	0	0	0	0.6	0.777778	0.571429	1	1	0.333333	4	1	1	11	9	0.3
5	29	0	1	1	2	2	1	2	0	0.2	0.777778	0.714286	1	1	0.166667	4	1	0	37	7	0.3
5	50	0	2	2	0	0	0	0	1	0.8	0.666667	0.571429	2	1	0.333333	4	2	1	19	11	0
5	57	1	2	0	0	0	0	0	0	0	0.777778	0.285714	1	0	0.166667	4	1	1	19	5	0.3
5	52	1	3	2	0	0	0	0	0	0.4	0.888889	0.571429	1	1	0	3	0	0	6	9	0
5	42	0	2	2	1	0	0	1	0	0.2	0.666667	0.571429	1	1	0.166667	1	1	0	14	9	0.4
5	24	0	2	2	1	1	0	0	1	0.8	0.888889	0.714286	2	0	0.333333	4	1	1	40	9	0.0333333
5	38	0	2	2	1	0	0	0	1	0.4	0.888889	0.571429	1	1	0.333333	3	2	1	19	5	0.15
5	54	1	2	1	2	0	0	0	0	0.4	0.777778	1	1	1	0.166667	1	1	0	6	10	0.08
5	71	0	3	1	0	1	0	0	1	0.8	0.888889	0.714286	3	1	0.166667	4	1	1	13	13	0.0166667
5	40	0	2	1	1	0	0	0	1	1	0.888889	0.571429	1	1	0.333333	3	1	0	26	5	0.2
5	54	0	2	2	1	2	1	1	1	0.6	0.888889	0.428571	2	0	0	3	1	1	19	9	0.0975
5	52	0	3	1	2	0	0	0	1	1	0.777778	0.571429	2	1	0.166667	1	0	0	17	9	0
5	60	0	2	2	0	1	0	0	1	0.8	0.888889	0.714286	2	1	0.5	4	1	1	17	12	0.3
5	42	0	3	0	0	0	0	0	1	1	0.888889	0.714286	1	1	0.166667	3	1	0	27	11
5	40	0	2	0	2	0	0	0	1	1	0.777778	0.714286	1	0	0	1	0	1	98	9	0
5	41	0	2	1	1	0	0	0	0	0.2	0.888889	0.571429	2	1	0.333333	3	2	0	19	9	0.1
5	53	0	2	0	2	0	0	0	1	0.6	0.888889	0.857143	1	1	0.166667	4	1	0	31	10
5	46	0	1	0	0	0	0	0	1	0.8	0.888889	0.571429	1	1	0.333333	4	1	0	31	11
5	39	0	2	2	0	0	0	0	1	0.8	0.777778	0.857143	1	1	0.166667	4	0	1	43	9	0.1
5	45	1	3	1	1	0	0	0	0	0.6	0.888889	0.571429	1	1	0.166667	3	2	0	21	9	0.4
5	39	0	2	1	1	0	0	0	0	0	0.888889	0.857143	1	1	0.166667	3	1	0	6	11
5	54	0	3	1	0	2	1	0	1	0.8	0.777778	0.857143	1	0	0.166667	1	1	1	20	10
5	49	0	3	0	0	0	0	0	1	0.4	0.777778	0.571429	1	1	0.166667	4	1	1	6	9
5	46	0	2	0	0	2	0	0	1	0.6	0.777778	0.714286	2	0	0.166667	1	1	1	3	10	1.15842
5	57	1	1	0	0	2	0	0	1	0.6	0.777778	0.714286	2	0	0.333333	4	1	1	3	10	0.08
5	42	1	2	1	1	0	0	0	0	0.4	0.555556	0.428571	2	1	0.166667	3	1	0	13	5	0.133333
5	66	1	2	0	0	1	0	0	1	0.8	0.888889	0.714286	3	1	0.166667	4	1	1	4	13	0.0205882
5	36	0	2	2	2	0	0	0	0	0.4	0.888889	0.857143	1	1	0.333333	4	1	0	19	6	0.4
5	43	1	2	0	1	0	0	0	0	0.8	0.888889	0.714286	2	1	0.166667	1	1	1	8	5	0.288
5	40	0	2	0	1	2	0	0	1	0.8	0.777778	0.428571	2	1	0.166667	4	1	1	9	12	0.0133333
5	52	0	2	2	0	1	0	0	0	0.2	0.666667	0.428571	1	1	0.166667	4	1	1	19	12	0.32
5	18	1	2	0	2	0	0	0	0	0	0.888889	0.714286	2	0	0.166667	4	1	0	6	11	0.466667
5	37	0	2	0	1	0	0	0	1	1	0.888889	0.857143	1	1	0	4	1	0	22	11	0.357143
5	35	0	2	2	0	0	0	0	0	0	0.888889	0.571429	1	1	0.166667	1	2	0	31	9	0.4
5	32	0	2	0	1	0	0	0	0	0.2	0.888889	0.571429	1	1	0.166667	4	2	0	8	10	0.208333
5	41	1	2	2	1	1	0	0	1	1	0.777778	0.571429	1	1	0.166667	3	1	1	58	9	0.8
5	57	1	0	0	0	1	0	0	1	0.4	0.777778	0.714286	1	0	0.166667	4	1	1	3	10
5	59	0	3	1	0	1	0	0	1	0.8	0.888889	0.714286	2	1	0.333333	1	1	1	27	12	0.125
5	58	0	2	2	2	1	0	0	1	0.6	0.666667	0.714286	2	1	0.166667	3	1	1	8	10	0.1
5	38	0	2	1	1	2	0	0	1	0.8	0.888889	0.571429	1	0	0.166667	3	1	1	98	9	0.32
5	43	0	2	0	0	1	0	0	0	0.4	0.888889	0.571429	2	1	0.166667	4	1	0	27	10	0.1
5	60	0	2	0	1	1	0	0	1	0.6	0.888889	0.857143	1	0	0.166667	4	1	1	19	11	0.5
5	66	1	1	0	0	0	0	0	0	0.4	0.777778	0.857143	1	1	0	4	1	1	13	7	0.4
5	56	0	2	2	1	1	0	0	1	0.8	0.888889	0.714286	1	0	0.5	4	1	1	11	10	0.2
5	48	0	3	2	0	0	0	0	0	0.8	1	0.714286	1	0	0.166667	4	1	1	116	9	0.6
5	44	1	3	1	1	1	0	0	1	0.8	0.777778	0.571429	2	1	0.5	4	1	1	28	9	0.16
5	58	0	1	0	1	1	0	0	1	0.6	0.777778	0.857143	2	0	0.166667	1	0	1	109	9	0.01
5	58	0	2	1	1	1	0	0	1	0.6	0.888889	0.714286	1	0	0.333333	4	1	1	27	10
5	35	0	3	0	0	2	0	1	1	0.6	1	0.714286	2	0	0.166667	4	0	1	32	12	0.1
5	60	1	2	1	0	0	0	0	0	0.8	0.888889	0.714286	1	1	0.166667	3	1	1	8	9	0.35
5	38	0	2	1	0	1	0	0	1	1	0.888889	1	1	0	0.333333	4	1	1	19	9	0.42
5	31	1	2	0	0	2	0	0	1	0.8	0.777778	1	1	0	0.166667	1	1	1	3	10
5	35	1	2	0	0	1	0	0	1	0.4	0.777778	0.714286	1	0	0.166667	4	0	1	17	9	0
5	41	0	2	0	2	0	0	0	1	0.6	0.777778	0.714286	1	1	0	4	0	1	16	10
5	45	0	2	1	0	1	0	0	1	0.6	0.888889	0.571429	1	1	0.166667	3	1	1	8	9
5	52	0	2	2	1	0	0	0	0	0.4	0.888889	0.714286	2	1	0.166667	4	1	1	15	10	0.175
5	55	0	1	0	0	2	0	0	1	0.8	0.777778	0.857143	2	0	0.5	4	1	1	3	10	0.0766962
5	56	0	3	2	1	1	0	0	0	0.6	0.777778	0.714286	1	1	0.166667	3	1	1	5	9
5	31	0	3	1	1	1	0	0	0	0.2	0.777778	0.857143	1	0	0.333333	3	1	1	34	10
5	41	1	2	0	0	0	0	0	1	1	0.888889	0.714286	1	1	0.333333	3	1	0	43	11
5	30	0	3	1	1	1	0	0	1	0.8	0.888889	0.714286	2	1	0.5	4	1	1	42	11	0.1
5	41	0	2	2	0	1	0	0	1	0.6	0.777778	0.714286	1	0	0.333333	4	1	1	44	10	0.6
5	56	1	2	1	2	0	0	0	0	0.2	1	0.714286	1	1	0.166667	4	2	0	31	10	0.56
5	29	1	2	1	2	0	0	0	0	0	0.777778	0.285714	1	1	0.166667	4	1	1	19	10	0.35
5	31	0	2	1	2	2	0	1	1	1	0.888889	0.857143	2	0	0	3	1	1	22	12	0.3
5	48	0	2	0	2	0	0	0	1	0.6	0.888889	0.857143	1	1	0.166667	4	1	1	10	11	0.1
5	50	1	2	2	1	1	0	0	1	0.6	0.888889	0.714286	1	1	0.333333	4	1	1	67	10
5	41	0	2	0	0	1	1	0	0	1	0.777778	0.857143	1	1	0.166667	1	0	0	17	11	0
5	49	0	2	1	1	2	0	1	1	0.8	0.888889	0.714286	1	0	0.166667	3	2	1	42	12	0.533333
5	34	0	2	0	1	1	0	0	0	0.4	0.888889	0.714286	2	0	0.333333	3	2	0	21	9	0.08
5	25	0	2	2	0	0	0	0	0	0	0.888889	0.714286	2	1	0.333333	4	1	1	8	11	0.05
5	35	0	2	1	1	0	0	0	0	0.4	0.555556	0.714286	1	1	0.166667	1	1	0	14	9	0.2
5	28	0	2	0	2	0	0	0	0	0.2	0.777778	0.428571	1	1	0.166667	4	1	0	8	6	0.24
5	67	0	1	1	0	0	0	0	1	0.8	0.888889	0.571429	1	0	0.166667	1	1	0	18	12
5	49	0	2	0	2	0	0	0	1	0.4	0.777778	0.428571	1	1	0.166667	3	1	0	40	10
5	82	0	2	1	1	0	0	0	0	0	0.666667	0.714286	1	1	0.166667	1	0	1	33	10	0.1
5	50	1	2	0	1	2	0	1	1	1	0.888889	0.857143	1	0	0.166667	3	1	1	41	10	0.36
5	29	0	2	2	1	1	0	0	1	0.8	0.888889	0.857143	1	1	0.166667	4	1	1	8	9	0.2
5	44	0	2	0	2	0	0	0	1	0.8	0.888889	0.714286	1	1	0.333333	3	1	0	44	8
5	41	1	2	1	1	1	0	2	1	0.6	0.666667	0.285714	1	1	0	4	2	1	2	12	0.05
5	38	0	2	1	0	0	0	0	0	0.2	0.888889	0.714286	1	1	0.166667	4	1	1	31	9	0.55
5	72	1	3	0	0	1	0	0	1	0.8	0.888889	0.857143	1	0	0.166667	4	0	0	13	11	0.16
5	54	0	2	1	0	1	0	0	1	0.8	0.888889	0.571429	1	1	0.166667	4	1	1	10	9	0.25
5	39	0	2	1	0	0	0	0	0	0.2	0.888889	0.428571	2	1	0.166667	4	1	1	19	10	0.2
5	42	0	2	2	0	0	0	0	1	0.8	0.888889	0.857143	2	1	0.166667	1	1	1	11	9	0.0666667
5	65	0	2	1	1	1	0	0	0	0.8	0.888889	0.714286	3	1	0.333333	4	1	1	21	13	0.0116667
5	32	1	1	2	1	1	1	1	0	0.2	0.888889	0.571429	2	1	0.166667	1	1	0	0	10	0
5	53	0	2	1	2	1	0	0	1	0.4	0.888889	0.857143	1	1	0.333333	1	1	1	17	12	0.2
5	52	0	2	2	0	0	0	0	0	0.6	0.888889	0.571429	1	1	0	4	1	0	6	10	0.1
5	36	0	3	1	0	0	0	0	0	0.4	0.888889	0.857143	1	1	0.166667	4	1	1	24	10	0.2
5	41	0	2	1	1	1	0	0	1	0.8	0.888889	0.714286	1	0	0.5	4	1	1	39	11	0.5
5	49	0	2	0	0	1	0	0	1	0.4	0.888889	0.571429	2	1	0.166667	1	2	1	21	11	0.04
5	52	0	2	0	0	2	0	0	1	0.8	0.777778	0.857143	2	0	0.5	4	1	1	3	10	0.0775194
5	47	0	2	1	0	0	0	0	1	0.2	0.888889	0.857143	1	0	0.5	4	1	0	31	10	0.1
5	62	1	2	1	2	1	0	0	0	0.2	0.888889	0.571429	1	0	0.333333	4	1	0	8	10	0.48
5	42	0	2	1	0	0	0	0	0	0.2	0.888889	0.714286	2	1	0.166667	4	1	1	18	10	0.42
5	36	0	2	0	0	0	0	0	0	0	0.777778	0.857143	1	0	0.166667	1	0	0	17	8	0
5	49	1	2	1	0	0	0	0	1	0.6	0.888889	0.714286	1	1	0.333333	4	1	1	21	10	0.25
5	54	1	1	0	0	2	0	0	1	0.4	0.777778	0.571429	1	1	0.333333	4	1	1	11	8	0.178571
5	61	0	3	1	0	2	0	1	1	1	0.888889	0.857143	1	0	0.166667	3	2	1	36	12	0.1
5	73	1	2	0	0	2	0	0	1	0.4	0.888889	1	1	0	0.166667	1	1	1	3	10	0.32
5	42	0	2	2	0	0	0	0	1	0.2	0.444444	0.571429	1	1	0.333333	3	1	1	11	9
5	46	0	2	0	2	0	0	0	1	0.6	0.888889	0.714286	1	1	0.333333	4	1	1	26	10
5	92	0	2	2	2	1	1	0	1	0.8	0.888889	0.857143	1	1	0.166667	4	1	1	8	10	0.16
5	37	0	3	1	1	0	0	0	1	0.6	0.666667	0.857143	2	1	0.5	4	2	0	9	7	0.0333333
5	52	0	3	0	0	0	0	0	0	0.6	0.888889	1	2	1	0.166667	1	1	1	30	9	0.0363636
5	39	0	2	0	1	0	0	0	1	1	0.777778	0.571429	2	1	0.166667	3	1	0	12	10	0.0461538
5	65	0	2	0	0	1	0	0	1	1	0.888889	0.857143	1	0	0.166667	4	0	1	0	11	0.16
5	31	0	2	0	0	2	0	0	0	0.6	0.888889	0.428571	1	0	0.166667	4	1	1	19	10	0.2
5	58	0	2	1	1	1	0	0	0	0.4	0.555556	0.714286	1	1	0.166667	4	1	0	27	5	2
5	60	0	2	2	0	0	0	0	1	0.4	0.777778	0.428571	2	1	0	1	0	1	0	9	0
5	51	1	1	2	0	0	0	0	1	0.4	0.777778	0.857143	1	1	0.166667	3	1	1	19	10
5	44	0	2	2	1	1	0	0	1	0.8	0.888889	0.714286	2	0	0.5	4	1	1	41	9	0.116667
5	48	0	2	0	1	2	0	0	1	0.8	0.888889	0.714286	1	1	0.166667	4	1	1	98	9	0.42
5	56	0	1	2	1	2	0	0	1	1	0.777778	0.571429	1	0	0.333333	1	1	1	23	11
5	64	0	1	0	0	1	0	0	1	0.6	0.666667	0.571429	1	0	0.333333	1	1	1	98	9	0.28
5	32	0	2	1	0	0	0	0	0	0.6	0.888889	0.571429	1	1	0.166667	4	1	1	18	10
5	61	0	2	1	0	0	0	0	1	1	0.888889	0.571429	1	1	0.166667	3	1	0	6	5	0.36
5	36	0	3	1	1	0	0	0	0	0.2	0.888889	0.857143	1	1	0.333333	4	1	0	14	9	0.4
5	61	1	0	2	1	0	0	0	1	0.6	0.777778	0.714286	1	1	0.166667	4	1	1	18	10	0.28
5	39	0	2	1	1	0	0	0	1	0.6	0.777778	1	1	1	0	4	0	1	17	10	0.204082
5	43	0	2	1	0	1	0	0	1	0.6	0.888889	0.714286	1	1	0.166667	4	1	0	21	10	0.2
5	41	0	3	1	2	0	0	0	0	0.6	0.888889	0.857143	1	1	0.166667	4	1	1	19	10	0.6
5	48	0	2	2	1	0	0	0	1	0.2	0.555556	0.571429	1	1	0.166667	3	1	0	13	9	0.6
5	34	0	2	1	0	1	0	0	0	1	0.666667	0.857143	1	1	0.333333	1	1	1	9	9
5	44	0	2	1	1	0	0	0	0	0.6	0.888889	0.857143	2	1	0.166667	4	1	1	8	9	0.533981
5	46	0	2	0	1	1	0	0	1	0.8	0.888889	0.428571	3	1	0.166667	4	0	1	10	13	0.0535714
5	44	0	2	0	1	0	0	0	1	0.8	0.888889	0.571429	3	1	0.333333	4	1	1	10	13	0.032
5	73	0	2	1	0	0	0	0	0	0.2	0.888889	0.714286	1	1	0.166667	1	1	1	8	11	0.4
5	61	1	1	2	0	0	0	0	1	0.4	0.888889	0.571429	1	1	0.166667	3	2	0	6	9	0.266667
5	40	0	3	2	1	1	0	2	0	0.8	0.888889	0.857143	1	1	0.166667	4	3	0	19	11
5	35	0	2	1	2	0	0	0	0	0.4	0.666667	0.857143	1	0	0.166667	4	0	1	17	10	0.075
5	56	0	2	0	0	0	0	0	1	0.8	0.888889	0.714286	1	1	0.166667	3	1	1	9	12
5	43	0	2	2	0	2	1	0	1	1	0.888889	0.714286	1	0	0.166667	4	1	1	21	9	0.1
5	44	0	3	1	1	1	0	0	1	0.8	0.777778	0.571429	1	1	0.333333	4	1	1	6	6	0.206186
5	47	0	3	2	0	0	2	0	1	0.4	0.666667	0.857143	2	0	0.166667	3	1	1	13	9	0.0166667
5	77	1	2	1	0	0	0	0	0	0.4	0.666667	0.857143	1	1	0.333333	4	2	0	8	10
5	58	0	1	2	1	0	0	0	1	0.4	0.888889	0.571429	1	1	0.166667	3	1	0	19	5	0.3
5	53	0	2	1	0	2	0	2	1	0.8	0.888889	0.857143	2	0	0.166667	4	1	1	65	11	0.352113
5	68	0	2	2	2	1	0	0	1	0.6	0.888889	0.571429	1	1	0.166667	4	1	1	14	11	2
5	61	0	1	1	0	1	0	0	0	0.2	0.777778	0.285714	1	1	0.166667	4	1	0	103	9	0.510204
5	38	0	2	1	0	0	1	0	1	0.4	0.888889	0.428571	1	1	0.166667	3	3	0	6	9	0.263158
5	49	0	2	0	0	0	0	0	1	0.8	0.888889	0.714286	1	1	0.166667	3	1	1	40	11
5	45	0	2	1	1	2	0	0	1	1	0.777778	1	1	1	0.333333	4	1	1	38	11	0.5
5	38	0	2	1	0	0	0	0	0	0	0.888889	0.857143	2	0	0.166667	4	1	1	28	10	1.33333
5	66	1	2	1	0	0	0	0	0	0.4	0.888889	1	2	1	0.166667	4	0	1	15	9	0.325
5	28	1	2	1	2	0	0	0	0	0.8	0.555556	0.571429	2	1	0.166667	4	1	1	19	10	0.5
5	32	0	2	1	1	1	0	0	1	0.8	0.777778	0.714286	1	1	0.5	4	1	1	40	12	0.32
5	30	0	3	1	1	1	0	0	0	0.2	0.888889	0.571429	1	1	0.333333	4	1	0	19	8	0.56
5	72	0	1	0	0	2	0	0	0	0.4	0.555556	0.857143	2	1	0.166667	1	0	0	103	9	0.104167
5	59	1	2	1	0	0	0	0	0	0.6	0.777778	0.285714	1	1	0	4	1	1	31	11	0.212766
5	42	0	2	1	1	1	0	0	1	0.8	0.888889	0.714286	1	1	0.166667	4	1	1	31	8	0.2
5	44	1	2	1	2	0	0	0	0	0	0.888889	0.428571	2	1	0.166667	4	0	1	31	10	3.75
5	40	0	3	1	0	1	0	0	1	1	0.777778	0.571429	1	0	0.166667	4	1	1	18	9
5	39	0	2	2	0	0	0	0	0	0.8	0.666667	0.571429	2	1	0.166667	3	1	1	6	9	0.05
5	35	0	2	1	2	0	0	0	0	0	0.888889	0.714286	2	1	0.166667	4	1	0	6	9	0.166667
5	53	1	2	2	0	1	0	0	1	0.4	0.777778	0.571429	1	1	0.166667	1	1	1	18	10	0.3
5	75	1	1	0	2	0	0	0	1	0.2	0.666667	0.714286	1	1	0.333333	4	0	0	18	5	0.2
5	81	0	2	1	0	0	0	0	0	0	0.888889	0.714286	1	1	0.166667	4	1	0	15	10	0.45
5	42	0	3	2	1	0	0	0	1	0.8	0.777778	0.571429	1	1	0.333333	3	2	0	30	9	0.2
5	30	0	1	1	0	1	0	1	1	0.8	0.888889	0.714286	1	0	0.166667	3	0	1	19	9	0
5	37	0	2	2	0	0	0	0	1	0.8	0.777778	0.714286	2	1	0	1	1	1	40	10	0.0285714
5	42	0	2	1	1	2	0	0	1	0.8	0.888889	0.857143	2	1	0.166667	4	1	1	32	9	0.175
5	34	0	2	2	0	0	0	1	0	0.8	0.888889	0.714286	2	1	0.333333	4	0	1	22	6	0.266667
5	39	0	2	1	1	0	0	0	0	0.2	0.777778	0.714286	1	1	0.166667	3	1	0	6	7
5	35	0	2	0	0	0	0	0	1	0.2	0.888889	0.571429	1	1	0.166667	3	2	1	19	10
5	36	1	2	2	0	1	0	0	1	0.2	0.777778	0.571429	1	1	0.333333	1	0	0	17	10
5	33	0	2	2	1	1	0	0	1	0.8	0.666667	0.714286	2	1	0.166667	3	0	1	9	11	0.212766
5	41	0	2	1	1	1	0	0	1	0.8	0.777778	0.571429	1	1	0.333333	4	1	1	19	7	0.2
5	40	0	3	2	1	0	0	0	1	1	0.777778	0.571429	2	1	0.166667	3	2	0	19	5	0.133333
5	34	0	2	1	0	0	0	0	0	0.4	0.777778	0.714286	1	1	0.166667	3	2	1	5	10
5	33	0	2	0	2	2	0	0	0	0.8	0.777778	0.714286	2	0	0.333333	4	2	1	98	11	0.09
5	53	0	2	2	1	1	0	0	1	0.8	0.666667	0.571429	1	0	0.166667	4	1	1	24	9
5	76	1	2	1	1	2	0	0	1	0.8	0.888889	0.571429	1	1	0.5	4	1	1	31	10
5	55	1	2	1	0	1	0	0	0	0.2	0.777778	0.428571	1	1	0.166667	1	2	1	19	9	1.2
5	42	1	3	1	0	0	0	0	1	0.8	0.777778	0.714286	2	1	0.166667	4	1	1	6	10	0.06
5	56	1	0	1	0	1	0	0	0	0.2	0.888889	0.714286	1	1	0.166667	4	1	0	8	9	0.72
5	43	0	2	1	0	0	0	0	0	1	0.888889	0.571429	2	1	0.166667	3	2	0	18	10	0.08
5	66	0	2	2	1	2	0	0	1	0.8	0.888889	0.714286	1	0	0.333333	4	1	1	35	11
5	46	0	2	1	2	0	0	0	1	0.2	0.888889	0.285714	1	1	0.166667	3	1	1	9	10	0.12
5	71	1	1	1	0	2	0	1	1	0.8	0.888889	0.857143	1	0	0.166667	3	2	1	34	9	2.4
5	46	1	2	2	1	0	0	0	1	0.2	0.888889	0.428571	1	1	0.166667	3	1	1	25	10
5	82	0	2	1	1	2	0	0	1	0.8	0.888889	0.571429	1	1	0.333333	4	1	1	31	12	0.4
5	60	0	2	1	1	2	1	1	1	0.8	0.888889	0.714286	1	1	0.333333	4	2	0	31	12
5	34	0	2	1	0	0	0	0	0	0.2	0.888889	0.714286	1	1	0.166667	1	1	0	9	9	0.2
5	75	1	2	1	0	1	0	0	1	0.6	0.777778	0.428571	1	1	0.166667	1	1	0	18	10	0.105263
5	45	0	2	2	0	0	0	0	0	0	0.777778	0.857143	1	1	0.166667	3	1	0	6	10	0.2
5	43	0	2	1	2	1	0	1	0	0.6	0.666667	0.714286	1	1	0.333333	4	1	1	14	9	0.1
5	56	0	2	1	1	1	0	0	0	0.2	0.666667	0.571429	1	1	0.333333	4	2	0	9	5	0.3
5	52	0	3	0	0	0	0	0	1	0.6	0.777778	0.714286	1	0	0.333333	4	1	1	19	5	0.266667
5	59	0	3	2	2	2	0	0	1	0.8	0.888889	0.857143	1	1	0.166667	1	0	1	31	10	0.288462
5	32	1	2	1	0	0	0	0	0	0.4	0.777778	0.714286	1	1	0.166667	1	1	1	6	9	0.2
5	60	1	2	1	1	2	0	1	1	0.8	0.888889	0.857143	1	0	0.166667	3	1	1	42	9	1.12
5	63	0	1	1	1	1	0	0	1	0.6	0.888889	1	1	1	0.166667	3	1	1	6	11
5	49	0	2	0	0	0	0	0	0	0	0.777778	0.142857	1	0	0	1	0	0	0	11	0
5	53	0	2	0	0	1	0	0	1	0.8	0.888889	1	1	1	0.166667	4	1	1	22	12	0.853659
5	76	0	1	1	0	0	0	0	1	0.8	0.777778	0.714286	2	1	0.166667	4	1	1	31	12	0.08
5	45	1	2	2	0	0	0	0	1	0.6	0.888889	0.571429	2	1	0.166667	4	1	1	23	9	0.0571429
5	57	0	2	0	1	2	0	0	1	0.8	0.888889	0.571429	1	0	0.333333	1	1	1	20	10
5	48	0	2	1	1	1	0	0	1	0.4	0.888889	0.714286	2	1	0.333333	1	2	1	22	12	0.04
5	44	0	2	2	0	1	0	0	1	0.2	0.444444	0.571429	1	1	0.166667	1	1	1	19	12	0.4
5	49	0	2	2	1	0	0	0	1	0.6	0.888889	0.571429	2	1	0.333333	3	2	0	17	5	0.05
5	43	0	3	2	0	0	0	0	0	0.6	0.777778	0.428571	1	1	0	3	1	0	14	9	0.6
5	45	0	3	1	1	2	0	0	1	0.8	0.666667	1	1	1	0.166667	4	2	1	54	10
5	45	0	2	0	0	0	0	0	1	0.2	0.777778	0.428571	1	0	0.166667	1	0	1	17	11
5	46	0	3	0	2	0	0	0	1	0.6	0.888889	0.714286	1	1	0	3	0	0	6	11
5	37	0	2	2	1	1	0	0	1	0.8	0.888889	0.714286	2	0	0.5	4	1	1	39	9	0.2
5	74	1	1	0	0	2	0	0	1	0.8	0.777778	0.571429	2	0	0.333333	4	1	1	3	10	0.18
5	61	0	1	2	0	0	0	0	1	0.8	0.777778	0.571429	1	1	0.333333	1	0	1	0	10
5	61	0	2	1	0	1	0	0	0	0.8	0.888889	0.571429	2	1	0.333333	4	1	1	0	9	0.08
5	42	0	2	1	2	0	0	0	0	0.6	0.888889	1	1	0	0.333333	4	1	1	22	10	0.76
5	43	1	2	2	1	1	0	0	1	0.8	0.888889	0.857143	1	1	0.333333	4	1	1	39	9	0.5
5	41	0	3	1	0	2	0	0	1	0.6	0.888889	0.714286	1	0	0.166667	3	1	1	42	12	0.4
5	37	0	3	2	2	2	2	0	1	1	0.777778	0.571429	1	0	0.333333	4	1	1	27	10
5	42	0	3	1	0	0	0	0	0	0.4	0.888889	0.428571	1	0	0.5	1	1	1	13	9
5	66	0	1	2	1	2	0	0	1	0.4	0.777778	0.714286	1	1	0	1	1	0	0	7
5	48	0	2	1	0	0	0	0	0	0	0.888889	0.571429	1	1	0.166667	4	1	0	6	10	0.25
5	45	0	2	2	0	0	0	0	0	0.6	0.777778	0.571429	1	1	0.166667	1	1	0	6	9	0.1
5	42	0	3	2	1	0	0	0	1	1	0.888889	0.571429	1	1	0.333333	3	2	1	13	5	0.15
5	64	1	2	2	0	1	0	0	1	0.8	0.888889	0.714286	1	1	0.5	4	1	1	14	12	0.5625
																			0	0
																			13	0
																			4	0
																			3	0
																			19	0
																			3	0
